# Supplementary material for: HDAC6-dependent deacetylation of TAK1 enhances sIL-6R release to promote macrophage M2 polarization in colon cancer
Source: Cell Death Dis. 2022 Oct 21;13(10):888. doi: 10.1038/s41419-022-05335-1 (PMC9587286; doi:10.1038/s41419-022-05335-1)
Supplement: Supplementary file 11 — MS-oeHDAC6 specific proteins [file 41419_2022_5335_MOESM11_ESM.xlsx]

## Sheet: oeH6-specific proteins
Accession	Gene Symbol	Description	Score	Coverage	# Proteins	# Unique Peptides	# Peptides	# PSMs	Area	# AAs	MW [kDa]	calc. pI
Q9UBN7	HDAC6	Histone deacetylase 6 OS=Homo sapiens GN=HDAC6 PE=1 SV=2 - [HDAC6_HUMAN]	561.398	20.99	8	17	17	31	4.55672e+08	1215	131.336	5.30029
Q6P3W7	SCYL2	SCY1-like protein 2 OS=Homo sapiens GN=SCYL2 PE=1 SV=1 - [SCYL2_HUMAN]	423.234	18.62	4	14	14	15	6.30118e+07	929	103.642	8.22119
Q13435	SF3B2	Splicing factor 3B subunit 2 OS=Homo sapiens GN=SF3B2 PE=1 SV=2 - [SF3B2_HUMAN]	334.676	21.79	7	12	12	13	9.31384e+07	895	100.165	5.66846
E7EUU4	EIF4G1	Eukaryotic translation initiation factor 4 gamma 1 OS=Homo sapiens GN=EIF4G1 PE=1 SV=1 - [E7EUU4_HUMAN]	223.205	5.06	13	7	7	7	2.22919e+07	1560	171.535	5.31299
P46781	RPS9	40S ribosomal protein S9 OS=Homo sapiens GN=RPS9 PE=1 SV=3 - [RS9_HUMAN]	172.597	29.38	5	7	7	7	2.03598e+08	194	22.5776	10.6528
P25705	ATP5A1	ATP synthase subunit alpha, mitochondrial OS=Homo sapiens GN=ATP5A1 PE=1 SV=1 - [ATPA_HUMAN]	159.861	13.38	7	6	6	7	12571802	553	59.7136	9.12939
H0YB22	RPS14	40S ribosomal protein S14 (Fragment) OS=Homo sapiens GN=RPS14 PE=1 SV=1 - [H0YB22_HUMAN]	90.76	29.17	3	5	5	7	3.38533e+07	120	12.9336	9.84717
B7ZM65	PHRF1	PHD and RING finger domain-containing protein 1 OS=Homo sapiens GN=PHRF1 PE=1 SV=1 - [B7ZM65_HUMAN]	81.3819	3.34	7	5	5	5	1.20993e+07	1645	178.081	9.01221
Q9NUQ6	SPATS2L	SPATS2-like protein OS=Homo sapiens GN=SPATS2L PE=1 SV=2 - [SPS2L_HUMAN]	180.663	8.06	13	4	4	4	1.24546e+07	558	61.6907	9.64209
P13010	XRCC5	X-ray repair cross-complementing protein 5 OS=Homo sapiens GN=XRCC5 PE=1 SV=3 - [XRCC5_HUMAN]	179.943	4.78	2	4	4	4	3.8591e+06	732	82.6523	5.80811
Q5JR95	RPS8	40S ribosomal protein S8 OS=Homo sapiens GN=RPS8 PE=1 SV=1 - [Q5JR95_HUMAN]	135.957	25	2	4	4	4	8.03728e+07	188	21.866	10.3599
M0R0P7	RPL18A	60S ribosomal protein L18a OS=Homo sapiens GN=RPL18A PE=1 SV=1 - [M0R0P7_HUMAN]	127.519	27.74	5	4	4	4	1.15589e+08	137	16.1665	10.6675
J3KRB3	RPL17	60S ribosomal protein L17 (Fragment) OS=Homo sapiens GN=RPL17 PE=3 SV=3 - [J3KRB3_HUMAN]	125.192	27.91	12	4	4	4	5.58561e+07	129	14.8848	10.3892
Q9H0A0	NAT10	RNA cytidine acetyltransferase OS=Homo sapiens GN=NAT10 PE=1 SV=2 - [NAT10_HUMAN]	112.769	3.9	3	4	4	4	1.02013e+07	1025	115.657	8.26514
A0A0U1RQF0	FASN	Fatty acid synthase OS=Homo sapiens GN=FASN PE=1 SV=1 - [A0A0U1RQF0_HUMAN]	95.6405	1.55	3	4	4	4	2.97832e+06	2509	273.026	6.46826
O43318	MAP3K7	Mitogen-activated protein kinase kinase kinase 7 OS=Homo sapiens GN=MAP3K7 PE=1 SV=1 - [M3K7_HUMAN]	88.9741	7.43	2	4	4	4	4.03679e+06	606	67.1533	7.10791	TAK1
P05089	ARG1	Arginase-1 OS=Homo sapiens GN=ARG1 PE=1 SV=2 - [ARGI1_HUMAN]	71.3121	13.04	1	4	4	4	2.91562e+06	322	34.7133	7.21045
Q92499	DDX1	ATP-dependent RNA helicase DDX1 OS=Homo sapiens GN=DDX1 PE=1 SV=2 - [DDX1_HUMAN]	70.49	7.97	3	4	4	4	2.51415e+06	740	82.3798	7.2251
Q99661	KIF2C	Kinesin-like protein KIF2C OS=Homo sapiens GN=KIF2C PE=1 SV=2 - [KIF2C_HUMAN]	67.2557	5.66	3	4	4	4	4.66138e+06	725	81.2612	7.82568
H0Y390	MACF1	Microtubule-actin cross-linking factor 1, isoforms 1/2/3/5 (Fragment) OS=Homo sapiens GN=MACF1 PE=1 SV=1 - [H0Y390_HUMAN]	57.99	0.99	5	4	4	4	4.05015e+06	4434	505.44	5.32568
E9PKU4	RPL8	60S ribosomal protein L8 (Fragment) OS=Homo sapiens GN=RPL8 PE=1 SV=1 - [E9PKU4_HUMAN]	56.5201	32.34	5	4	4	4	3.39324e+07	235	25.5779	11.0044
E9PNE6	HSPA8	Heat shock cognate 71 kDa protein OS=Homo sapiens GN=HSPA8 PE=1 SV=1 - [E9PNE6_HUMAN]	135.821	11.2	19	3	5	6	1.57264e+07	500	54.9421	5.68115
A6NLN1	PTBP1	Polypyrimidine tract binding protein 1, isoform CRA_b OS=Homo sapiens GN=PTBP1 PE=1 SV=4 - [A6NLN1_HUMAN]	126.693	7.97	10	3	3	5	1.23187e+07	527	56.4753	9.37842
Q8WUA2	PPIL4	Peptidyl-prolyl cis-trans isomerase-like 4 OS=Homo sapiens GN=PPIL4 PE=1 SV=1 - [PPIL4_HUMAN]	117.742	7.11	1	3	3	3	3.34096e+06	492	57.1895	5.92236
R9WNI0	FMR1	Fragile X mental retardation 1 OS=Homo sapiens GN=FMR1 PE=1 SV=1 - [R9WNI0_HUMAN]	108.338	6.25	8	3	4	4	3.35881e+07	544	61.4781	8.00146
Q5D862	FLG2	Filaggrin-2 OS=Homo sapiens GN=FLG2 PE=1 SV=1 - [FILA2_HUMAN]	106.409	3.39	1	3	3	3	8.84545e+06	2391	247.928	8.30908
P16989	YBX3	Y-box-binding protein 3 OS=Homo sapiens GN=YBX3 PE=1 SV=4 - [YBOX3_HUMAN]	106.191	11.29	5	3	3	3	1.76393e+07	372	40.066	9.77393
A0A0D9SEI3	CDK11B	Cyclin-dependent kinase 11B OS=Homo sapiens GN=CDK11B PE=1 SV=1 - [A0A0D9SEI3_HUMAN]	103.899	3.5	17	3	3	3	3.46277e+06	772	89.3827	5.26221
D6RBD0	RACK1	Receptor of-activated protein C kinase 1 (Fragment) OS=Homo sapiens GN=RACK1 PE=1 SV=1 - [D6RBD0_HUMAN]	91.42	16.88	18	3	3	3	1.90775e+06	160	18.0341	8.48486
P46778	RPL21	60S ribosomal protein L21 OS=Homo sapiens GN=RPL21 PE=1 SV=2 - [RL21_HUMAN]	80.8967	15.63	3	3	3	5	2.04699e+07	160	18.5531	10.4917
G3V119	CCAR2	Cell cycle and apoptosis regulator protein 2 OS=Homo sapiens GN=CCAR2 PE=1 SV=1 - [G3V119_HUMAN]	71.62	5.02	4	3	3	3	2.65351e+06	598	67.2351	4.75439
Q5JR04	MOV10	Mov10, Moloney leukemia virus 10, homolog (Mouse), isoform CRA_a OS=Homo sapiens GN=MOV10 PE=1 SV=1 - [Q5JR04_HUMAN]	69.548	2.96	2	3	3	3	1.90741e+06	947	107.142	8.79248
H0YEN5	RPS2	40S ribosomal protein S2 (Fragment) OS=Homo sapiens GN=RPS2 PE=1 SV=1 - [H0YEN5_HUMAN]	69.5343	15.38	7	3	3	3	1.22435e+08	195	21.1404	9.83252
F8VPE8	RPLP0	60S acidic ribosomal protein P0 (Fragment) OS=Homo sapiens GN=RPLP0 PE=1 SV=1 - [F8VPE8_HUMAN]	68.9276	28.1	12	3	3	3	6.32364e+06	153	16.6698	9.33447
Q9H1I8	ASCC2	Activating signal cointegrator 1 complex subunit 2 OS=Homo sapiens GN=ASCC2 PE=1 SV=3 - [ASCC2_HUMAN]	67.5093	4.76	4	3	3	3	1.74652e+07	757	86.3063	5.16064
G3V580	PRMT5	Protein arginine N-methyltransferase 5 (Fragment) OS=Homo sapiens GN=PRMT5 PE=1 SV=1 - [G3V580_HUMAN]	67.14	18.89	7	3	3	3	2.46129e+07	180	20.3623	6.55127
P78527	PRKDC	DNA-dependent protein kinase catalytic subunit OS=Homo sapiens GN=PRKDC PE=1 SV=3 - [PRKDC_HUMAN]	53.99	0.78	1	3	3	3	2.56444e+06	4128	468.788	7.12256
Q9BRS2	RIOK1	Serine/threonine-protein kinase RIO1 OS=Homo sapiens GN=RIOK1 PE=1 SV=2 - [RIOK1_HUMAN]	50.74	5.46	1	3	3	3	4.16303e+06	568	65.5417	6.18896
P62829	RPL23	60S ribosomal protein L23 OS=Homo sapiens GN=RPL23 PE=1 SV=1 - [RL23_HUMAN]	48.6668	32.14	4	3	3	4	1.11406e+07	140	14.8561	10.5063
P50991	CCT4	T-complex protein 1 subunit delta OS=Homo sapiens GN=CCT4 PE=1 SV=4 - [TCPD_HUMAN]	47.8089	5.57	5	3	3	4	5.64831e+06	539	57.8878	7.82568
P26196	DDX6	Probable ATP-dependent RNA helicase DDX6 OS=Homo sapiens GN=DDX6 PE=1 SV=2 - [DDX6_HUMAN]	47.6139	5.59	15	3	3	3	2.17983e+06	483	54.3823	8.66064
B4DUR8	CCT3	T-complex protein 1 subunit gamma OS=Homo sapiens GN=CCT3 PE=1 SV=1 - [B4DUR8_HUMAN]	46.8034	6.4	2	3	3	3	119345	500	55.6387	5.64307
Q9BXP5	SRRT	Serrate RNA effector molecule homolog OS=Homo sapiens GN=SRRT PE=1 SV=1 - [SRRT_HUMAN]	39.5194	4.91	2	3	3	3	3.66832e+06	876	100.604	5.96045
O75688	PPM1B	Protein phosphatase 1B OS=Homo sapiens GN=PPM1B PE=1 SV=1 - [PPM1B_HUMAN]	39.19	7.1	5	3	3	3	8855103	479	52.6094	5.04639
Q8IWI9	MGA	MAX gene-associated protein OS=Homo sapiens GN=MGA PE=1 SV=3 - [MGAP_HUMAN]	38.42	1.35	2	3	3	3	3.42601e+06	3026	331.631	6.78564
P62316	SNRPD2	Small nuclear ribonucleoprotein Sm D2 OS=Homo sapiens GN=SNRPD2 PE=1 SV=1 - [SMD2_HUMAN]	38.4188	22.88	3	3	3	3	2.41289e+06	118	13.5182	9.90576
Q5W015	PFKFB3	6-phosphofructo-2-kinase/fructose-2,6-bisphosphatase 3 OS=Homo sapiens GN=PFKFB3 PE=1 SV=1 - [Q5W015_HUMAN]	163.32	7.02	11	2	3	3	5.05979e+06	513	58.7379	7.84033
F2Z2S8	RPS3	40S ribosomal protein S3 OS=Homo sapiens GN=RPS3 PE=1 SV=1 - [F2Z2S8_HUMAN]	126.88	21.37	10	2	2	2	8.37732e+07	117	13.0612	9.90576
P12236	SLC25A6	ADP/ATP translocase 3 OS=Homo sapiens GN=SLC25A6 PE=1 SV=4 - [ADT3_HUMAN]	102.45	10.07	1	2	3	3	5.60344e+06	298	32.8452	9.74463
C9JTX4	JUP	Junction plakoglobin (Fragment) OS=Homo sapiens GN=JUP PE=1 SV=1 - [C9JTX4_HUMAN]	100.16	11.06	5	2	2	2	6.83785e+06	235	25.689	6.39209
O00178	GTPBP1	GTP-binding protein 1 OS=Homo sapiens GN=GTPBP1 PE=1 SV=3 - [GTPB1_HUMAN]	98.6382	2.99	4	2	2	2		669	72.408	8.33838
P31944	CASP14	Caspase-14 OS=Homo sapiens GN=CASP14 PE=1 SV=2 - [CASPE_HUMAN]	92.4414	8.68	1	2	2	2	3.76128e+06	242	27.662	5.57959
E9PS50	RPS13	40S ribosomal protein S13 (Fragment) OS=Homo sapiens GN=RPS13 PE=1 SV=1 - [E9PS50_HUMAN]	86.4017	18.97	3	2	2	2	1.89689e+07	116	12.4518	10.0815
F8W1E5	RACGAP1	Rac GTPase-activating protein 1 (Fragment) OS=Homo sapiens GN=RACGAP1 PE=1 SV=1 - [F8W1E5_HUMAN]	82.4745	15.48	14	2	2	2	2.99093e+06	155	16.9245	8.71924
J3QSB5	RPL36	60S ribosomal protein L36 OS=Homo sapiens GN=RPL36 PE=1 SV=1 - [J3QSB5_HUMAN]	78.62	20.21	3	2	2	2	27914104	94	10.7819	11.605
P68871	HBB	Hemoglobin subunit beta OS=Homo sapiens GN=HBB PE=1 SV=2 - [HBB_HUMAN]	73.5903	17.01	3	2	2	2	1.38882e+07	147	15.9883	7.28369
A0A0A0MSM0	HSPH1	Heat shock protein 105 kDa OS=Homo sapiens GN=HSPH1 PE=1 SV=1 - [A0A0A0MSM0_HUMAN]	71.3623	2.94	6	2	2	2	9.2325e+06	782	88.7857	5.60498
P42166	TMPO	Lamina-associated polypeptide 2, isoform alpha OS=Homo sapiens GN=TMPO PE=1 SV=2 - [LAP2A_HUMAN]	64.91	3.46	4	2	2	2	1.73262e+07	694	75.4456	7.66455
Q9Y285	FARSA	Phenylalanine--tRNA ligase alpha subunit OS=Homo sapiens GN=FARSA PE=1 SV=3 - [SYFA_HUMAN]	64.65	3.54	3	2	2	2	3.99107e+06	508	57.5275	7.79639
Q9Y3F4	STRAP	Serine-threonine kinase receptor-associated protein OS=Homo sapiens GN=STRAP PE=1 SV=1 - [STRAP_HUMAN]	64.04	7.43	2	2	2	2	3.44532e+06	350	38.414	5.12256
D6R997	COPB2	Coatomer subunit beta' (Fragment) OS=Homo sapiens GN=COPB2 PE=1 SV=8 - [D6R997_HUMAN]	59.3264	13.82	6	2	2	2	1.20596e+07	152	17.527	8.92432
Q96E39	RBMXL1	RNA binding motif protein, X-linked-like-1 OS=Homo sapiens GN=RBMXL1 PE=1 SV=1 - [RMXL1_HUMAN]	58.81	6.15	7	2	2	2	1.36512e+07	390	42.1162	9.89111
K7EQX2	KEAP1	Kelch-like ECH-associated protein 1 (Fragment) OS=Homo sapiens GN=KEAP1 PE=1 SV=1 - [K7EQX2_HUMAN]	57.38	13.37	2	2	2	2	2.16425e+06	172	19.1309	6.26514
P83881	RPL36A	60S ribosomal protein L36a OS=Homo sapiens GN=RPL36A PE=1 SV=2 - [RL36A_HUMAN]	50.23	20.75	7	2	2	2	7.49092e+06	106	12.4328	10.5796
Q93009	USP7	Ubiquitin carboxyl-terminal hydrolase 7 OS=Homo sapiens GN=USP7 PE=1 SV=2 - [UBP7_HUMAN]	50.0215	1.72	8	2	2	2	3.72841e+06	1102	128.22	5.5542
P00338	LDHA	L-lactate dehydrogenase A chain OS=Homo sapiens GN=LDHA PE=1 SV=2 - [LDHA_HUMAN]	49.85	6.63	10	2	2	2	1.96223e+06	332	36.6654	8.26514
Q08188	TGM3	Protein-glutamine gamma-glutamyltransferase E OS=Homo sapiens GN=TGM3 PE=1 SV=4 - [TGM3_HUMAN]	49.6265	2.74	1	2	2	2	7.9855e+06	693	76.5836	5.85889
Q96MU7	YTHDC1	YTH domain-containing protein 1 OS=Homo sapiens GN=YTHDC1 PE=1 SV=3 - [YTDC1_HUMAN]	48.221	2.48	2	2	2	2	7.0712e+06	727	84.6493	6.22705
F5H1L0	NUMA1	Nuclear mitotic apparatus protein 1 (Fragment) OS=Homo sapiens GN=NUMA1 PE=1 SV=1 - [F5H1L0_HUMAN]	47.33	19.27	14	2	2	2	3.24854e+06	109	12.1933	6.66846
Q06830	PRDX1	Peroxiredoxin-1 OS=Homo sapiens GN=PRDX1 PE=1 SV=1 - [PRDX1_HUMAN]	46.6722	16.58	3	2	2	2	4.71995e+07	199	22.0963	8.1333
U3KQ48	MPHOSPH10	U3 small nucleolar ribonucleoprotein protein MPP10 OS=Homo sapiens GN=MPHOSPH10 PE=1 SV=1 - [U3KQ48_HUMAN]	45.8968	4.76	2	2	2	2	5.49579e+06	462	53.5208	4.4624
Q9BTC0	DIDO1	Death-inducer obliterator 1 OS=Homo sapiens GN=DIDO1 PE=1 SV=5 - [DIDO1_HUMAN]	44.91	1.07	1	2	2	2	1.90785e+06	2240	243.723	7.88428
Q9BU76	MMTAG2	Multiple myeloma tumor-associated protein 2 OS=Homo sapiens GN=MMTAG2 PE=1 SV=1 - [MMTA2_HUMAN]	42.62	10.27	1	2	2	2	4.49412e+06	263	29.3939	10.0229
H7C3F4	SLTM	SAFB-like transcription modulator (Fragment) OS=Homo sapiens GN=SLTM PE=1 SV=1 - [H7C3F4_HUMAN]	40.82	3.17	3	2	2	2	3.4731e+06	600	70.4501	10.4478
A0A0C4DGB1	DIMT1	rRNA adenine N(6)-methyltransferase OS=Homo sapiens GN=DIMT1 PE=1 SV=1 - [A0A0C4DGB1_HUMAN]	40.3633	7.27	3	2	2	2	2.73059e+06	275	30.8239	10.2427
Q96IX5	USMG5	Up-regulated during skeletal muscle growth protein 5 OS=Homo sapiens GN=USMG5 PE=1 SV=1 - [USMG5_HUMAN]	38.25	43.1	1	2	2	2	1.18346e+07	58	6.45337	9.75928
O75569	PRKRA	Interferon-inducible double-stranded RNA-dependent protein kinase activator A OS=Homo sapiens GN=PRKRA PE=1 SV=1 - [PRKRA_HUMAN]	36.94	9.27	4	2	2	2	2.11387e+06	313	34.3825	8.41162
D6RH20	MRPS27	28S ribosomal protein S27, mitochondrial (Fragment) OS=Homo sapiens GN=MRPS27 PE=1 SV=1 - [D6RH20_HUMAN]	35.05	6.69	3	2	2	2	1.56242e+06	299	34.4366	5.57959
E9PE20	SRP9	Signal recognition particle 9 kDa protein OS=Homo sapiens GN=SRP9 PE=1 SV=1 - [E9PE20_HUMAN]	34.8809	28.79	2	2	2	2	26014628	66	7.66282	7.38623
Q9Y4E8	USP15	Ubiquitin carboxyl-terminal hydrolase 15 OS=Homo sapiens GN=USP15 PE=1 SV=3 - [UBP15_HUMAN]	34.6196	1.94	4	2	2	2	2.30353e+06	981	112.348	5.22412
G5E9W3	CPSF3	Cleavage and polyadenylation specific factor 3, 73kDa, isoform CRA_b OS=Homo sapiens GN=CPSF3 PE=1 SV=1 - [G5E9W3_HUMAN]	34.05	2.94	2	2	2	2	3.15917e+06	647	73.43	5.57959
P23458	JAK1	Tyrosine-protein kinase JAK1 OS=Homo sapiens GN=JAK1 PE=1 SV=2 - [JAK1_HUMAN]	33.5232	2.34	1	2	2	2	150898	1154	133.191	7.54736
Q86WA8	LONP2	Lon protease homolog 2, peroxisomal OS=Homo sapiens GN=LONP2 PE=1 SV=1 - [LONP2_HUMAN]	33.15	2.93	3	2	2	2	199672	852	94.5572	7.29834
P33993	MCM7	DNA replication licensing factor MCM7 OS=Homo sapiens GN=MCM7 PE=1 SV=4 - [MCM7_HUMAN]	31.82	3.62	1	2	2	2		719	81.2566	6.45557
F5H282	TCP1	T-complex protein 1 subunit alpha OS=Homo sapiens GN=TCP1 PE=1 SV=1 - [F5H282_HUMAN]	31.59	6.93	5	2	2	2	6057467	332	36.4332	7.02002
A0A0A0MR02	VDAC2	Voltage-dependent anion-selective channel protein 2 (Fragment) OS=Homo sapiens GN=VDAC2 PE=1 SV=1 - [A0A0A0MR02_HUMAN]	28.05	10.64	2	2	2	2	4.21129e+06	282	30.3289	7.81104
H3BSK8	RBBP6	E3 ubiquitin-protein ligase RBBP6 (Fragment) OS=Homo sapiens GN=RBBP6 PE=1 SV=1 - [H3BSK8_HUMAN]	27.48	2.18	2	2	2	2	2.30643e+06	1008	113.426	9.77393
A0A096LPH6	ZNF638	Zinc finger protein 638 OS=Homo sapiens GN=ZNF638 PE=1 SV=1 - [A0A096LPH6_HUMAN]	26.46	2.07	2	2	2	2	1.19561e+06	918	103.984	9.62744
Q96KR1	ZFR	Zinc finger RNA-binding protein OS=Homo sapiens GN=ZFR PE=1 SV=2 - [ZFR_HUMAN]	26.05	2.79	2	2	2	2	981357	1074	116.939	9.0415
A0A0C4DFS8	NAMPT	Nicotinamide phosphoribosyltransferase OS=Homo sapiens GN=NAMPT PE=1 SV=1 - [A0A0C4DFS8_HUMAN]	25.94	4.89	4	2	2	2	3.01523e+06	368	41.8385	6.46826
M0R0P1	FBL	rRNA 2'-O-methyltransferase fibrillarin (Fragment) OS=Homo sapiens GN=FBL PE=1 SV=1 - [M0R0P1_HUMAN]	25.79	10.53	8	2	2	2	5.26122e+06	228	24.5288	10.1108
P63151	PPP2R2A	Serine/threonine-protein phosphatase 2A 55 kDa regulatory subunit B alpha isoform OS=Homo sapiens GN=PPP2R2A PE=1 SV=1 - [2ABA_HUMAN]	25.64	4.92	2	2	2	2	3.0311e+06	447	51.6595	6.20166
H0YMN7	RAB8B	Ras-related protein Rab-8B OS=Homo sapiens GN=RAB8B PE=1 SV=1 - [H0YMN7_HUMAN]	0	23.91	49	2	2	2		92	10.4776	9.33447
E9PK91	BCLAF1	Bcl-2-associated transcription factor 1 OS=Homo sapiens GN=BCLAF1 PE=1 SV=1 - [E9PK91_HUMAN]	338.366	17.8	7	1	13	15	3.01623e+08	871	100.346	9.94971
M0QZM1	HNRNPM	Heterogeneous nuclear ribonucleoprotein M (Fragment) OS=Homo sapiens GN=HNRNPM PE=1 SV=1 - [M0QZM1_HUMAN]	285.439	17.75	2	1	6	13	1.3871e+07	383	40.0163	6.72705
Q13885	TUBB2A	Tubulin beta-2A chain OS=Homo sapiens GN=TUBB2A PE=1 SV=1 - [TBB2A_HUMAN]	236.723	17.98	9	1	7	11	3.14398e+07	445	49.875	4.89404
A1L2Z2	MYH14	MYH14 protein OS=Homo sapiens GN=MYH14 PE=1 SV=1 - [A1L2Z2_HUMAN]	131.006	3.13	3	1	3	3	1.61854e+07	638	73.3609	5.10986
X6RDA4	PSPC1	Paraspeckle component 1 (Fragment) OS=Homo sapiens GN=PSPC1 PE=1 SV=1 - [X6RDA4_HUMAN]	82.54	4.44	2	1	1	1	4.46952e+06	248	27.2572	5.45264
P47929	LGALS7	Galectin-7 OS=Homo sapiens GN=LGALS7 PE=1 SV=2 - [LEG7_HUMAN]	78.62	8.09	1	1	1	1	5.60482e+06	136	15.0658	7.62061
H0YN73	RPS17	40S ribosomal protein S17 (Fragment) OS=Homo sapiens GN=RPS17 PE=1 SV=1 - [H0YN73_HUMAN]	76.26	18.64	4	1	1	1		59	6.86169	10.0815
A0A1B0GTU9	CHD2	Chromodomain-helicase-DNA-binding protein 2 (Fragment) OS=Homo sapiens GN=CHD2 PE=1 SV=1 - [A0A1B0GTU9_HUMAN]	71.3	1.99	9	1	2	2	2.73979e+06	954	110.197	5.51611
O60825	PFKFB2	6-phosphofructo-2-kinase/fructose-2,6-bisphosphatase 2 OS=Homo sapiens GN=PFKFB2 PE=1 SV=2 - [F262_HUMAN]	67.83	4.55	7	1	2	2	2.17478e+06	505	58.4397	8.38232
I3L168	MYO1C	Unconventional myosin-Ic (Fragment) OS=Homo sapiens GN=MYO1C PE=1 SV=1 - [I3L168_HUMAN]	67.21	5.97	5	1	1	1		134	15.3748	8.1626
H0Y9U6	WHSC1	Histone-lysine N-methyltransferase NSD2 (Fragment) OS=Homo sapiens GN=WHSC1 PE=1 SV=1 - [H0Y9U6_HUMAN]	64.67	4.58	2	1	1	1	6.58387e+06	284	31.3159	8.07471
P62318	SNRPD3	Small nuclear ribonucleoprotein Sm D3 OS=Homo sapiens GN=SNRPD3 PE=1 SV=1 - [SMD3_HUMAN]	63.75	7.94	1	1	1	1	5.87077e+06	126	13.9073	10.3159
H3BUH7	ALDOA	Fructose-bisphosphate aldolase A (Fragment) OS=Homo sapiens GN=ALDOA PE=1 SV=1 - [H3BUH7_HUMAN]	60.1	9.03	5	1	1	1	5.76156e+06	155	16.9068	8.55811
S4R3B5	SEC61B	Protein transport protein Sec61 subunit beta OS=Homo sapiens GN=SEC61B PE=1 SV=1 - [S4R3B5_HUMAN]	58.08	23.81	2	1	1	1	1.63108e+07	42	4.87056	9.53955
Q86YZ3	HRNR	Hornerin OS=Homo sapiens GN=HRNR PE=1 SV=2 - [HORN_HUMAN]	56.59	1.68	1	1	1	1	5.70295e+07	2850	282.228	10.0376
H7C2F5	ANKHD1	Ankyrin repeat and KH domain-containing protein 1 (Fragment) OS=Homo sapiens GN=ANKHD1 PE=1 SV=1 - [H7C2F5_HUMAN]	55.23	1.97	7	1	1	1		608	64.8745	7.09326
Q5BKZ1	ZNF326	DBIRD complex subunit ZNF326 OS=Homo sapiens GN=ZNF326 PE=1 SV=2 - [ZN326_HUMAN]	53.94	1.72	1	1	1	1	8.39653e+06	582	65.6131	5.14795
O15143	ARPC1B	Actin-related protein 2/3 complex subunit 1B OS=Homo sapiens GN=ARPC1B PE=1 SV=3 - [ARC1B_HUMAN]	52.79	3.49	1	1	1	1	1.00892e+06	372	40.9234	8.35303
P81605	DCD	Dermcidin OS=Homo sapiens GN=DCD PE=1 SV=2 - [DCD_HUMAN]	51.4	10	1	1	1	1		110	11.2768	6.53662
A0MZ66	SHTN1	Shootin-1 OS=Homo sapiens GN=SHTN1 PE=1 SV=4 - [SHOT1_HUMAN]	51.27	1.74	1	1	1	1		631	71.5957	5.32568
Q9UGR2	ZC3H7B	Zinc finger CCCH domain-containing protein 7B OS=Homo sapiens GN=ZC3H7B PE=1 SV=1 - [Z3H7B_HUMAN]	50.88	1.11	1	1	1	1		993	111.506	7.1665
C9JZ65	SERPINB4	Serpin B4 (Fragment) OS=Homo sapiens GN=SERPINB4 PE=1 SV=1 - [C9JZ65_HUMAN]	50.54	3.32	4	1	1	1	6053571	211	24.3583	6.60986
P62854	RPS26	40S ribosomal protein S26 OS=Homo sapiens GN=RPS26 PE=1 SV=3 - [RS26_HUMAN]	50.19	10.43	2	1	1	1	5.09053e+07	115	13.0071	11.0044
O00483	NDUFA4	Cytochrome c oxidase subunit NDUFA4 OS=Homo sapiens GN=NDUFA4 PE=1 SV=1 - [NDUA4_HUMAN]	50.04	12.35	1	1	1	1	1542717	81	9.36391	9.37842
G3V279	ERH	Enhancer of rudimentary homolog OS=Homo sapiens GN=ERH PE=1 SV=1 - [G3V279_HUMAN]	50.04	15.49	2	1	1	1	1.1895e+07	71	8.19787	4.70361
V9GY48		Uncharacterized protein (Fragment) OS=Homo sapiens PE=4 SV=1 - [V9GY48_HUMAN]	50.02	2.64	2	1	1	1	3.20042e+06	417	45.1945	7.07861
Q5JY83	RBMX2	RNA-binding motif protein, X-linked 2 OS=Homo sapiens GN=RBMX2 PE=1 SV=1 - [Q5JY83_HUMAN]	49.96	13.79	2	1	1	1	4.83765e+06	58	6.62136	4.71631
F2Z388	RPL35	60S ribosomal protein L35 OS=Homo sapiens GN=RPL35 PE=1 SV=1 - [F2Z388_HUMAN]	48.79	10.42	2	1	1	1	4968364	96	10.638	10.2866
H0YBS9	WWP1	NEDD4-like E3 ubiquitin-protein ligase WWP1 (Fragment) OS=Homo sapiens GN=WWP1 PE=1 SV=1 - [H0YBS9_HUMAN]	48.33	18.18	4	1	1	1		55	6.18915	8.57275
J3QS27	ZNF207	BUB3-interacting and GLEBS motif-containing protein ZNF207 (Fragment) OS=Homo sapiens GN=ZNF207 PE=1 SV=1 - [J3QS27_HUMAN]	47.77	28.26	8	1	1	1	1.02659e+07	46	5.36271	4.83057
H7C5M1	RBM34	RNA-binding protein 34 (Fragment) OS=Homo sapiens GN=RBM34 PE=1 SV=1 - [H7C5M1_HUMAN]	47.41	11.63	4	1	1	1	2.07926e+06	86	9.46979	9.87646
Q9NY12	GAR1	H/ACA ribonucleoprotein complex subunit 1 OS=Homo sapiens GN=GAR1 PE=1 SV=1 - [GAR1_HUMAN]	47.23	4.15	1	1	1	1	3.31069e+06	217	22.3342	10.9165
F8VPD4	CAD	CAD protein OS=Homo sapiens GN=CAD PE=1 SV=1 - [F8VPD4_HUMAN]	47.08	0.42	2	1	1	1		2162	235.873	6.55127
Q71UM5	RPS27L	40S ribosomal protein S27-like OS=Homo sapiens GN=RPS27L PE=1 SV=3 - [RS27L_HUMAN]	45.9	22.62	3	1	2	2	1.31008e+07	84	9.47087	9.45166
J3KRY3	SNRPN	Small nuclear ribonucleoprotein-associated protein N (Fragment) OS=Homo sapiens GN=SNRPN PE=4 SV=1 - [J3KRY3_HUMAN]	45.41	13.56	5	1	1	1	896369	59	6.95557	9.5249
M0R050	EXOSC5	Exosome complex component RRP46 OS=Homo sapiens GN=EXOSC5 PE=1 SV=1 - [M0R050_HUMAN]	45.22	6.09	2	1	1	1		197	21.2426	7.23975
Q5QPM0	RALY	RNA-binding protein Raly (Fragment) OS=Homo sapiens GN=RALY PE=1 SV=8 - [Q5QPM0_HUMAN]	44.93	5.26	3	1	1	1		171	18.649	10.0229
Q15428	SF3A2	Splicing factor 3A subunit 2 OS=Homo sapiens GN=SF3A2 PE=1 SV=2 - [SF3A2_HUMAN]	44.18	1.72	1	1	1	1	7.18865e+06	464	49.2243	9.64209
Q5W011	RBM17	Splicing factor 45 (Fragment) OS=Homo sapiens GN=RBM17 PE=1 SV=1 - [Q5W011_HUMAN]	43.23	3.3	5	1	1	1	1.02452e+06	212	24.1613	6.18896
K7ER90	EIF3G	Eukaryotic translation initiation factor 3 subunit G (Fragment) OS=Homo sapiens GN=EIF3G PE=1 SV=1 - [K7ER90_HUMAN]	43.2	5.73	3	1	1	1	3127296	227	25.4258	5.49072
P42677	RPS27	40S ribosomal protein S27 OS=Homo sapiens GN=RPS27 PE=1 SV=3 - [RS27_HUMAN]	42.912	25	2	1	2	2	3.70079e+06	84	9.45484	9.45166
Q9P1Y5	CAMSAP3	Calmodulin-regulated spectrin-associated protein 3 OS=Homo sapiens GN=CAMSAP3 PE=1 SV=2 - [CAMP3_HUMAN]	42.25	0.72	1	1	1	1	10748082	1249	134.666	8.35303
Q92522	H1FX	Histone H1x OS=Homo sapiens GN=H1FX PE=1 SV=1 - [H1X_HUMAN]	42.05	4.69	1	1	1	1		213	22.4735	10.7554
Q6ZVX7	NCCRP1	F-box only protein 50 OS=Homo sapiens GN=NCCRP1 PE=1 SV=1 - [FBX50_HUMAN]	41.95	4	1	1	1	1	6.32085e+06	275	30.8279	6.62451
P11021	HSPA5	78 kDa glucose-regulated protein OS=Homo sapiens GN=HSPA5 PE=1 SV=2 - [GRP78_HUMAN]	41.78	4.43	1	1	2	2	35766671	654	72.2884	5.16064
O00410	IPO5	Importin-5 OS=Homo sapiens GN=IPO5 PE=1 SV=4 - [IPO5_HUMAN]	40.76	1	2	1	1	1		1097	123.55	4.94482
H3BQQ2	ZNF598	Zinc finger protein 598 OS=Homo sapiens GN=ZNF598 PE=1 SV=1 - [H3BQQ2_HUMAN]	40.67	1.41	2	1	1	1	2.83102e+06	849	93.2297	8.52881
H0Y5H6	UBAP2L	Ubiquitin-associated protein 2-like (Fragment) OS=Homo sapiens GN=UBAP2L PE=1 SV=1 - [H0Y5H6_HUMAN]	40.47	3.92	4	1	1	1	2.8496e+07	383	40.1945	7.7085
H0YJB9	C14orf166	UPF0568 protein C14orf166 (Fragment) OS=Homo sapiens GN=C14orf166 PE=1 SV=1 - [H0YJB9_HUMAN]	40.41	6.98	3	1	1	1		129	14.7166	5.60498
C9JUY3	DNAH7	Dynein heavy chain 7, axonemal (Fragment) OS=Homo sapiens GN=DNAH7 PE=4 SV=1 - [C9JUY3_HUMAN]	40.31	9.09	2	1	1	1	282785	121	13.5418	8.36768
B8ZZW2	GCC2	GRIP and coiled-coil domain-containing protein 2 (Fragment) OS=Homo sapiens GN=GCC2 PE=1 SV=1 - [B8ZZW2_HUMAN]	39.52	2.07	3	1	2	2	6.47551e+06	916	107.032	4.86865
Q5SYB0	FRMPD1	FERM and PDZ domain-containing protein 1 OS=Homo sapiens GN=FRMPD1 PE=1 SV=1 - [FRPD1_HUMAN]	39.47	0.7	1	1	1	1	901079	1578	173.328	5.24951
Q9Y657	SPIN1	Spindlin-1 OS=Homo sapiens GN=SPIN1 PE=1 SV=3 - [SPIN1_HUMAN]	39.36	6.49	1	1	1	1		262	29.5818	6.96143
Q5C9Z4	NOM1	Nucleolar MIF4G domain-containing protein 1 OS=Homo sapiens GN=NOM1 PE=1 SV=1 - [NOM1_HUMAN]	39.29	1.28	1	1	1	1	3.16458e+06	860	96.1976	8.104
A0A087X0K9	TJP1	Tight junction protein ZO-1 OS=Homo sapiens GN=TJP1 PE=1 SV=1 - [A0A087X0K9_HUMAN]	39.23	0.72	4	1	1	1	4.07415e+06	1676	187.734	6.69775
O60701	UGDH	UDP-glucose 6-dehydrogenase OS=Homo sapiens GN=UGDH PE=1 SV=1 - [UGDH_HUMAN]	39.06	2.63	1	1	1	1		494	54.9893	7.12256
B4DGU4	CTNNB1	Catenin beta-1 OS=Homo sapiens GN=CTNNB1 PE=1 SV=1 - [B4DGU4_HUMAN]	38.92	1.55	2	1	1	1	3.29659e+06	774	84.7119	5.92236
A0A075B730	EPPK1	Epiplakin OS=Homo sapiens GN=EPPK1 PE=1 SV=2 - [A0A075B730_HUMAN]	38.4925	1.4	3	1	2	3	5.03885e+06	5063	552.791	5.60498
D6RBL4	METTL14	N6-adenosine-methyltransferase subunit METTL14 (Fragment) OS=Homo sapiens GN=METTL14 PE=1 SV=2 - [D6RBL4_HUMAN]	38.34	7.3	2	1	1	1		137	15.8941	8.07471
H0YBG7	HNRNPH1	Heterogeneous nuclear ribonucleoprotein H (Fragment) OS=Homo sapiens GN=HNRNPH1 PE=1 SV=1 - [H0YBG7_HUMAN]	37.86	7.03	7	1	1	1		185	19.7488	4.98291
P24666	ACP1	Low molecular weight phosphotyrosine protein phosphatase OS=Homo sapiens GN=ACP1 PE=1 SV=3 - [PPAC_HUMAN]	37.34	6.96	1	1	1	1		158	18.0308	6.7417
P36542	ATP5C1	ATP synthase subunit gamma, mitochondrial OS=Homo sapiens GN=ATP5C1 PE=1 SV=1 - [ATPG_HUMAN]	37.06	2.35	1	1	1	1	4.68359e+06	298	32.9753	9.21729
Q15046	KARS	Lysine--tRNA ligase OS=Homo sapiens GN=KARS PE=1 SV=3 - [SYK_HUMAN]	36.41	1.51	1	1	1	1		597	68.0046	6.354
H0YAU9	PLAA	Phospholipase A-2-activating protein (Fragment) OS=Homo sapiens GN=PLAA PE=1 SV=1 - [H0YAU9_HUMAN]	36.24	3.69	3	1	1	1	3.91622e+06	244	27.0521	7.54736
P46783	RPS10	40S ribosomal protein S10 OS=Homo sapiens GN=RPS10 PE=1 SV=1 - [RS10_HUMAN]	36.15	8.48	2	1	1	1	5.94312e+06	165	18.8859	10.1548
A0A087WTM4	CHD1L	Chromodomain-helicase-DNA-binding protein 1-like OS=Homo sapiens GN=CHD1L PE=1 SV=1 - [A0A087WTM4_HUMAN]	36.07	2.39	4	1	1	1		377	42.989	6.29053
G5EA18	STAU2	Double-stranded RNA-binding protein Staufen homolog 2 OS=Homo sapiens GN=STAU2 PE=1 SV=1 - [G5EA18_HUMAN]	35.82	4.81	12	1	1	1	2.14095e+06	291	31.7036	9.78857
E5RJU9	MTDH	Protein LYRIC OS=Homo sapiens GN=MTDH PE=1 SV=1 - [E5RJU9_HUMAN]	35.8	3.8	2	1	1	1	78464928	526	57.4869	9.53955
H0Y2N6	CSNK1D	Casein kinase I isoform delta (Fragment) OS=Homo sapiens GN=CSNK1D PE=4 SV=1 - [H0Y2N6_HUMAN]	35.68	10	9	1	1	1		120	13.7781	9.26123
Q9NZT1	CALML5	Calmodulin-like protein 5 OS=Homo sapiens GN=CALML5 PE=1 SV=2 - [CALL5_HUMAN]	35.55	9.59	1	1	1	1	1.99766e+07	146	15.8828	4.43701
H7BZ87	KREMEN1	Kremen protein 1 (Fragment) OS=Homo sapiens GN=KREMEN1 PE=1 SV=1 - [H7BZ87_HUMAN]	35.31	7.32	3	1	1	1	954998	82	9.34708	7.59131
Q08554	DSC1	Desmocollin-1 OS=Homo sapiens GN=DSC1 PE=1 SV=2 - [DSC1_HUMAN]	34.88	1.01	1	1	1	1	3.82665e+06	894	99.9238	5.42725
E9PJ21	HYOU1	Hypoxia up-regulated protein 1 (Fragment) OS=Homo sapiens GN=HYOU1 PE=1 SV=1 - [E9PJ21_HUMAN]	34.6	1.37	5	1	1	1		656	72.9315	5.57959
G3V4X1	PSMC1	26S protease regulatory subunit 4 (Fragment) OS=Homo sapiens GN=PSMC1 PE=1 SV=1 - [G3V4X1_HUMAN]	34.37	14.29	10	1	1	1	4.47293e+06	84	9.12763	4.61475
C9JZR2	CTNND1	Catenin delta-1 OS=Homo sapiens GN=CTNND1 PE=1 SV=2 - [C9JZR2_HUMAN]	34.32	1.07	2	1	1	1		938	104.784	6.87354
Q9NQZ2	UTP3	Something about silencing protein 10 OS=Homo sapiens GN=UTP3 PE=1 SV=1 - [SAS10_HUMAN]	33.94	2.09	1	1	1	1	3.69518e+06	479	54.5251	5.61768
V9GYB6	RECQL4	ATP-dependent DNA helicase Q4 (Fragment) OS=Homo sapiens GN=RECQL4 PE=1 SV=1 - [V9GYB6_HUMAN]	33.79	6.99	3	1	1	1	3.63235e+06	229	24.9717	10.2573
G3XAN0	RPS20	40S ribosomal protein S20 OS=Homo sapiens GN=RPS20 PE=1 SV=1 - [G3XAN0_HUMAN]	33.78	18.75	2	1	1	1	4.21298e+07	64	7.24285	8.92432
A6NDB9	PALM3	Paralemmin-3 OS=Homo sapiens GN=PALM3 PE=1 SV=2 - [PALM3_HUMAN]	33.77	0.89	1	1	1	1	2.06414e+06	673	71.6522	4.52588
H0YFC6	RAN	GTP-binding nuclear protein Ran (Fragment) OS=Homo sapiens GN=RAN PE=1 SV=1 - [H0YFC6_HUMAN]	33.3	10.68	4	1	1	1	3.66111e+06	103	11.6712	10.3306
M0R0Z0	RUVBL2	RuvB-like helicase OS=Homo sapiens GN=RUVBL2 PE=1 SV=1 - [M0R0Z0_HUMAN]	32.9	22	3	1	1	1	3.02545e+06	50	5.58894	5.78271
H0Y9H2	ADD1	Alpha-adducin (Fragment) OS=Homo sapiens GN=ADD1 PE=1 SV=1 - [H0Y9H2_HUMAN]	32.81	2.7	4	1	1	1		444	48.488	5.021
Q92922	SMARCC1	SWI/SNF complex subunit SMARCC1 OS=Homo sapiens GN=SMARCC1 PE=1 SV=3 - [SMRC1_HUMAN]	32.71	0.72	3	1	1	1		1105	122.79	5.75732
Q14204	DYNC1H1	Cytoplasmic dynein 1 heavy chain 1 OS=Homo sapiens GN=DYNC1H1 PE=1 SV=5 - [DYHC1_HUMAN]	31.69	0.19	1	1	1	1		4646	532.072	6.40479
H7C1P0	RFC4	Replication factor C subunit 4 (Fragment) OS=Homo sapiens GN=RFC4 PE=1 SV=1 - [H7C1P0_HUMAN]	31.54	11.71	2	1	1	1	1.2292e+06	111	11.8423	5.22412
Q9UHF1	EGFL7	Epidermal growth factor-like protein 7 OS=Homo sapiens GN=EGFL7 PE=1 SV=3 - [EGFL7_HUMAN]	31.52	2.56	1	1	1	1	1.49885e+06	273	29.5984	8.1626
Q13595	TRA2A	Transformer-2 protein homolog alpha OS=Homo sapiens GN=TRA2A PE=1 SV=1 - [TRA2A_HUMAN]	31.24	3.19	1	1	1	1		282	32.6691	11.2681
Q96EL3	MRPL53	39S ribosomal protein L53, mitochondrial OS=Homo sapiens GN=MRPL53 PE=1 SV=1 - [RM53_HUMAN]	30.97	8.93	1	1	1	1		112	12.0992	8.76318
Q16352	INA	Alpha-internexin OS=Homo sapiens GN=INA PE=1 SV=2 - [AINX_HUMAN]	30.65	1.6	1	1	1	1		499	55.3574	5.40186
H7C5E4	XRN1	5'-3' exoribonuclease 1 (Fragment) OS=Homo sapiens GN=XRN1 PE=1 SV=1 - [H7C5E4_HUMAN]	30.45	1.03	2	1	1	1	1428165	1160	130.107	8.32373
A0A140T936	VARS	Valine--tRNA ligase (Fragment) OS=Homo sapiens GN=VARS PE=1 SV=1 - [A0A140T936_HUMAN]	30.39	1.01	2	1	1	1	2.20051e+06	1183	131.857	7.48877
H0Y3Y6	PPP1CB	Serine/threonine-protein phosphatase PP1-beta catalytic subunit (Fragment) OS=Homo sapiens GN=PPP1CB PE=4 SV=1 - [H0Y3Y6_HUMAN]	30.25	10.98	8	1	1	1	937441	82	9.74417	9.33447
H7C3G1	ECT2	Protein ECT2 (Fragment) OS=Homo sapiens GN=ECT2 PE=1 SV=1 - [H7C3G1_HUMAN]	30.01	5.26	2	1	1	1	4.34474e+06	209	23.9943	7.91357
G3V1N2	HBA2	HCG1745306, isoform CRA_a OS=Homo sapiens GN=HBA2 PE=1 SV=1 - [G3V1N2_HUMAN]	29.97	14.55	2	1	1	1	6.96263e+06	110	11.9402	8.76318
H3BQU1	FANCA	Fanconi anemia group A protein OS=Homo sapiens GN=FANCA PE=4 SV=1 - [H3BQU1_HUMAN]	29.88	5.7	1	1	1	1	5.34464e+06	158	16.5443	12.8501
C9J4X2	NONO	Non-POU domain-containing octamer-binding protein (Fragment) OS=Homo sapiens GN=NONO PE=1 SV=1 - [C9J4X2_HUMAN]	29.65	7.26	4	1	1	2	4.36839e+06	124	14.5195	9.84717
H7C4T5	MBNL1	Muscleblind-like protein 1 (Fragment) OS=Homo sapiens GN=MBNL1 PE=1 SV=1 - [H7C4T5_HUMAN]	29.63	3.34	4	1	1	1	18148594	329	35.7967	8.66064
P40938	RFC3	Replication factor C subunit 3 OS=Homo sapiens GN=RFC3 PE=1 SV=2 - [RFC3_HUMAN]	28.93	2.25	1	1	1	1		356	40.5299	8.33838
H7C1C2	ANLN	Anillin (Fragment) OS=Homo sapiens GN=ANLN PE=1 SV=1 - [H7C1C2_HUMAN]	28.85	3.57	3	1	1	1		252	27.8844	8.89502
P31689	DNAJA1	DnaJ homolog subfamily A member 1 OS=Homo sapiens GN=DNAJA1 PE=1 SV=2 - [DNJA1_HUMAN]	28.82	3.27	1	1	1	1	3.96691e+06	397	44.8395	7.07861
Q8WYP5	AHCTF1	Protein ELYS OS=Homo sapiens GN=AHCTF1 PE=1 SV=3 - [ELYS_HUMAN]	28.76	0.31	1	1	1	1	1.3419e+06	2266	252.342	6.59521
A0A075B6Z2	TRAJ56	Protein TRAJ56 (Fragment) OS=Homo sapiens GN=TRAJ56 PE=1 SV=1 - [A0A075B6Z2_HUMAN]	28.57	38.1	1	1	1	1	1.26839e+07	21	2.21916	10.2866
S4R308	NFIA	Nuclear factor 1 A-type (Fragment) OS=Homo sapiens GN=NFIA PE=1 SV=1 - [S4R308_HUMAN]	28.54	11.58	27	1	1	1	4.06724e+06	95	10.5445	8.85107
Q86TB3	ALPK2	Alpha-protein kinase 2 OS=Homo sapiens GN=ALPK2 PE=2 SV=3 - [ALPK2_HUMAN]	28.32	0.41	1	1	1	1	8.82975e+06	2170	236.865	5.23682
H7C1J7	NCOR2	Nuclear receptor corepressor 2 (Fragment) OS=Homo sapiens GN=NCOR2 PE=1 SV=1 - [H7C1J7_HUMAN]	28.02	4.89	6	1	1	1	5228142	225	24.4451	9.80322
A0A087WZD8	GTF3C2	General transcription factor 3C polypeptide 2 OS=Homo sapiens GN=GTF3C2 PE=1 SV=1 - [A0A087WZD8_HUMAN]	27.98	1.88	2	1	1	1	3.67376e+06	584	63.834	6.43018
H7BYY8	PES1	Pescadillo homolog (Fragment) OS=Homo sapiens GN=PES1 PE=1 SV=2 - [H7BYY8_HUMAN]	27.81	7.41	4	1	1	1	3.50411e+06	135	15.5908	7.41553
D6RFI1	DBN1	Drebrin (Fragment) OS=Homo sapiens GN=DBN1 PE=1 SV=1 - [D6RFI1_HUMAN]	27.73	7.26	3	1	1	1	5.13311e+06	124	13.4285	4.52588
E5RGW4	NPM1	Nucleophosmin (Fragment) OS=Homo sapiens GN=NPM1 PE=1 SV=1 - [E5RGW4_HUMAN]	27.59	22.03	2	1	1	1	1.3496e+07	59	6.85811	4.4751
E9PC61	PAPD5	Non-canonical poly(A) RNA polymerase PAPD5 (Fragment) OS=Homo sapiens GN=PAPD5 PE=1 SV=2 - [E9PC61_HUMAN]	27.13	2.97	3	1	1	1	3.61613e+06	303	34.3749	7.43018
H7BZF2	DKC1	H/ACA ribonucleoprotein complex subunit 4 (Fragment) OS=Homo sapiens GN=DKC1 PE=1 SV=1 - [H7BZF2_HUMAN]	27.09	26.32	4	1	1	1	76399.3	76	8.68757	9.72998
Q9NWU5	MRPL22	39S ribosomal protein L22, mitochondrial OS=Homo sapiens GN=MRPL22 PE=1 SV=1 - [RM22_HUMAN]	27.03	4.37	3	1	1	1	4.8146e+06	206	23.6256	9.93506
J3KTG4	PUSL1	tRNA pseudouridine synthase (Fragment) OS=Homo sapiens GN=PUSL1 PE=1 SV=8 - [J3KTG4_HUMAN]	26.69	8.8	2	1	1	1	2.51571e+06	125	13.6572	10.2573
Q6PCB5	RSBN1L	Round spermatid basic protein 1-like protein OS=Homo sapiens GN=RSBN1L PE=1 SV=2 - [RSBNL_HUMAN]	26.54	1.54	1	1	1	1	2.34342e+06	846	94.8105	8.77783
H0YKQ5	KIF23	Kinesin-like protein (Fragment) OS=Homo sapiens GN=KIF23 PE=1 SV=1 - [H0YKQ5_HUMAN]	26.47	4.87	3	1	1	1		267	30.6825	5.78271
Q5QJE6	DNTTIP2	Deoxynucleotidyltransferase terminal-interacting protein 2 OS=Homo sapiens GN=DNTTIP2 PE=1 SV=2 - [TDIF2_HUMAN]	26.15	1.72	1	1	1	1		756	84.4179	6.16357
F8WA66	RECQL	ATP-dependent DNA helicase Q1 (Fragment) OS=Homo sapiens GN=RECQL PE=1 SV=1 - [F8WA66_HUMAN]	26.05	4.02	5	1	1	1		199	22.2185	5.96045
H0YD93	RUFY2	RUN and FYVE domain-containing protein 2 (Fragment) OS=Homo sapiens GN=RUFY2 PE=1 SV=1 - [H0YD93_HUMAN]	25.33	1.13	1	1	1	2	4.94143e+07	620	71.3889	5.98584
Q96P63	SERPINB12	Serpin B12 OS=Homo sapiens GN=SERPINB12 PE=1 SV=1 - [SPB12_HUMAN]	25.11	2.47	1	1	1	1	3.964e+06	405	46.2471	5.52881
Q0VF96	CGNL1	Cingulin-like protein 1 OS=Homo sapiens GN=CGNL1 PE=1 SV=2 - [CGNL1_HUMAN]	25.08	1	1	1	1	1		1302	148.989	5.66846
E9PPY4	GPATCH4	G patch domain-containing protein 4 OS=Homo sapiens GN=GPATCH4 PE=1 SV=1 - [E9PPY4_HUMAN]	24.47	6.72	6	1	1	1	2.81194e+06	119	13.548	9.87646
P07305	H1F0	Histone H1.0 OS=Homo sapiens GN=H1F0 PE=1 SV=3 - [H10_HUMAN]	24	5.15	1	1	1	1	4.98873e+06	194	20.8502	10.8433
Q5TEE2	HDAC1	Histone deacetylase 1 (Fragment) OS=Homo sapiens GN=HDAC1 PE=1 SV=1 - [Q5TEE2_HUMAN]	23.67	5.69	3	1	1	1		211	24.529	8.30908
Q15717	ELAVL1	ELAV-like protein 1 OS=Homo sapiens GN=ELAVL1 PE=1 SV=2 - [ELAV1_HUMAN]	23.57	2.76	1	1	1	1	6.89343e+06	326	36.0692	9.17334
B0QZC9	GPSM2	G-protein-signaling modulator 2 (Fragment) OS=Homo sapiens GN=GPSM2 PE=4 SV=1 - [B0QZC9_HUMAN]	23.22	17.31	4	1	1	1	6.09718e+06	52	5.94876	4.99561
E9PG15	YWHAQ	14-3-3 protein theta (Fragment) OS=Homo sapiens GN=YWHAQ PE=1 SV=1 - [E9PG15_HUMAN]	23.13	8.05	2	1	1	1	2.58678e+06	149	17.0376	5.78271
E9PNW6	EEF1D	Elongation factor 1-delta (Fragment) OS=Homo sapiens GN=EEF1D PE=1 SV=1 - [E9PNW6_HUMAN]	22.93	25.71	15	1	1	1	3758285	35	4.224	5.87158
Q96QF7	ACRC	Acidic repeat-containing protein OS=Homo sapiens GN=ACRC PE=2 SV=1 - [ACRC_HUMAN]	22.73	1.59	1	1	1	1		691	76.0662	4.60205
H0YHH7	DDX54	ATP-dependent RNA helicase DDX54 (Fragment) OS=Homo sapiens GN=DDX54 PE=1 SV=1 - [H0YHH7_HUMAN]	22.2	6.25	2	1	1	1	1.29129e+06	160	18.4656	10.0229
Q8N1G1	REXO1	RNA exonuclease 1 homolog OS=Homo sapiens GN=REXO1 PE=1 SV=3 - [REXO1_HUMAN]	22.17	0.82	1	1	1	1	1.33991e+06	1221	131.429	8.95361
E9PQ61	ZC3H11A	Zinc finger CCCH domain-containing protein 11A OS=Homo sapiens GN=ZC3H11A PE=1 SV=1 - [E9PQ61_HUMAN]	21.38	2.3	2	1	1	1	2.00316e+06	652	72.4873	8.63135
U3KQR0	TAB2	TGF-beta-activated kinase 1 and MAP3K7-binding protein 2 (Fragment) OS=Homo sapiens GN=TAB2 PE=1 SV=8 - [U3KQR0_HUMAN]	21.1	8.46	2	1	1	1	2.34139e+06	130	13.8068	8.88037
P08579	SNRPB2	U2 small nuclear ribonucleoprotein B'' OS=Homo sapiens GN=SNRPB2 PE=1 SV=1 - [RU2B_HUMAN]	20.47	4.89	1	1	1	1	4.18982e+06	225	25.4701	9.71533
M0R3F1	HNRNPUL1	Heterogeneous nuclear ribonucleoprotein U-like protein 1 (Fragment) OS=Homo sapiens GN=HNRNPUL1 PE=1 SV=1 - [M0R3F1_HUMAN]	20.45	2.34	4	1	1	1		641	71.677	8.98291
E7EX41	DDX55	ATP-dependent RNA helicase DDX55 OS=Homo sapiens GN=DDX55 PE=1 SV=2 - [E7EX41_HUMAN]	20.42	6.28	3	1	1	1	3.11e+06	191	21.6015	6.94678
Q9ULW3	ABT1	Activator of basal transcription 1 OS=Homo sapiens GN=ABT1 PE=1 SV=1 - [ABT1_HUMAN]	0	4.04	1	1	1	1		272	31.06	9.87646
Q5T280	C9orf114	Putative methyltransferase C9orf114 OS=Homo sapiens GN=C9orf114 PE=1 SV=3 - [CI114_HUMAN]	0	2.39	1	1	1	1		376	41.9824	7.43018
Q9Y678	COPG1	Coatomer subunit gamma-1 OS=Homo sapiens GN=COPG1 PE=1 SV=1 - [COPG1_HUMAN]	0	1.14	1	1	1	1	3.55216e+06	874	97.6555	5.46533
Q6P2E9	EDC4	Enhancer of mRNA-decapping protein 4 OS=Homo sapiens GN=EDC4 PE=1 SV=1 - [EDC4_HUMAN]	0	0.93	1	1	1	1	42616.2	1401	151.567	5.85889
Q96P70	IPO9	Importin-9 OS=Homo sapiens GN=IPO9 PE=1 SV=3 - [IPO9_HUMAN]	0	1.06	1	1	1	1	1.23079e+06	1041	115.889	4.80518
O95232	LUC7L3	Luc7-like protein 3 OS=Homo sapiens GN=LUC7L3 PE=1 SV=2 - [LC7L3_HUMAN]	0	3.24	2	1	1	1		432	51.4351	9.78857
O75475	PSIP1	PC4 and SFRS1-interacting protein OS=Homo sapiens GN=PSIP1 PE=1 SV=1 - [PSIP1_HUMAN]	0	2.83	1	1	1	1	115000	530	60.0667	9.12939
Q9Y6N5	SQRDL	Sulfide:quinone oxidoreductase, mitochondrial OS=Homo sapiens GN=SQRDL PE=1 SV=1 - [SQRD_HUMAN]	0	3.11	1	1	1	1	2.18305e+06	450	49.9289	9.11475
E7EVH7		Uncharacterized protein OS=Homo sapiens PE=4 SV=1 - [E7EVH7_HUMAN]	0	1.23	1	1	1	1	1.03214e+06	732	83.6422	7.31299
F8VPF3	MYL6	Myosin light polypeptide 6 (Fragment) OS=Homo sapiens GN=MYL6 PE=1 SV=1 - [F8VPF3_HUMAN]	0	10	9	1	1	1		130	14.4268	4.51318
C9J4M6	POLR2B	DNA-directed RNA polymerase subunit beta OS=Homo sapiens GN=POLR2B PE=1 SV=2 - [C9J4M6_HUMAN]	0	1.27	3	1	1	1	1.43368e+06	1099	125.109	8.29443
H0Y3V8	SGPL1	Sphingosine-1-phosphate lyase 1 (Fragment) OS=Homo sapiens GN=SGPL1 PE=1 SV=1 - [H0Y3V8_HUMAN]	0	5.93	1	1	1	1		135	14.9646	7.76709
F5H2U4	UBAP2	Ubiquitin-associated protein 2 OS=Homo sapiens GN=UBAP2 PE=1 SV=2 - [F5H2U4_HUMAN]	0	2.07	2	1	1	1	1.58702e+06	581	60.2693	7.15186
E7ENN3	SYNE1	Nesprin-1 OS=Homo sapiens GN=SYNE1 PE=1 SV=2 - [E7ENN3_HUMAN]	0	0.12	1	1	1	1	5.16476e+06	8392	964.241	5.5415
A0A0A0MS59	SRCAP	Helicase SRCAP OS=Homo sapiens GN=SRCAP PE=1 SV=1 - [A0A0A0MS59_HUMAN]	0	0.34	3	1	1	1	420108	2971	315.42	5.66846
I3L2E8	LRRC59	Leucine-rich repeat-containing protein 59 (Fragment) OS=Homo sapiens GN=LRRC59 PE=4 SV=1 - [I3L2E8_HUMAN]	0	12.28	1	1	1	1	310965	57	5.95081	7.76709
F8VZY9	KRT18	Keratin, type I cytoskeletal 18 OS=Homo sapiens GN=KRT18 PE=1 SV=1 - [F8VZY9_HUMAN]	69.7289	7.16	10	2	3	3	3.21762e+07	391	43.7474	5.35107
Q8N1N4	KRT78	Keratin, type II cytoskeletal 78 OS=Homo sapiens GN=KRT78 PE=2 SV=2 - [K2C78_HUMAN]	51.0054	5.96	3	2	3	3	3.75627e+06	520	56.8305	6.02393
Q6KB66	KRT80	Keratin, type II cytoskeletal 80 OS=Homo sapiens GN=KRT80 PE=1 SV=2 - [K2C80_HUMAN]	47.9626	5.75	1	2	2	2	6.31823e+06	452	50.4938	5.66846
P04259	KRT6B	Keratin, type II cytoskeletal 6B OS=Homo sapiens GN=KRT6B PE=1 SV=5 - [K2C6B_HUMAN]	589.944	31.91	12	1	17	18	5.99486e+08	564	60.0303	8.00146
Q04695	KRT17	Keratin, type I cytoskeletal 17 OS=Homo sapiens GN=KRT17 PE=1 SV=2 - [K1C17_HUMAN]	160.937	8.56	15	1	4	4	8.94772e+07	432	48.076	5.021
Q7RTS7	KRT74	Keratin, type II cytoskeletal 74 OS=Homo sapiens GN=KRT74 PE=1 SV=2 - [K2C74_HUMAN]	86.2472	5.48	10	1	3	3	6.37698e+07	529	57.8296	7.7085
Q5T749	KPRP	Keratinocyte proline-rich protein OS=Homo sapiens GN=KPRP PE=1 SV=1 - [KPRP_HUMAN]	47.98	1.04	1	1	1	1		579	64.0932	8.26514

## Sheet: oeH6-top100proteins
Specific enriched proteins in HDAC6 overexpression group
PSM (peptide-spectrum matches)≥2 is considered credible
Accession	Gene Symbol	Description	Score	Coverage	# Proteins	# Unique Peptides	# Peptides	# PSMs	Area	# AAs	MW [kDa]	calc. pI
Q9UBN7	HDAC6	Histone deacetylase 6 OS=Homo sapiens GN=HDAC6 PE=1 SV=2 - [HDAC6_HUMAN]	561.398	20.99	8	17	17	31	4.55672e+08	1215	131.336	5.30029
Q6P3W7	SCYL2	SCY1-like protein 2 OS=Homo sapiens GN=SCYL2 PE=1 SV=1 - [SCYL2_HUMAN]	423.234	18.62	4	14	14	15	6.30118e+07	929	103.642	8.22119
E9PK91	BCLAF1	Bcl-2-associated transcription factor 1 OS=Homo sapiens GN=BCLAF1 PE=1 SV=1 - [E9PK91_HUMAN]	338.366	17.8	7	1	13	15	3.01623e+08	871	100.346	9.94971
Q13435	SF3B2	Splicing factor 3B subunit 2 OS=Homo sapiens GN=SF3B2 PE=1 SV=2 - [SF3B2_HUMAN]	334.676	21.79	7	12	12	13	9.31384e+07	895	100.165	5.66846
M0QZM1	HNRNPM	Heterogeneous nuclear ribonucleoprotein M (Fragment) OS=Homo sapiens GN=HNRNPM PE=1 SV=1 - [M0QZM1_HUMAN]	285.439	17.75	2	1	6	13	1.3871e+07	383	40.0163	6.72705
Q13885	TUBB2A	Tubulin beta-2A chain OS=Homo sapiens GN=TUBB2A PE=1 SV=1 - [TBB2A_HUMAN]	236.723	17.98	9	1	7	11	3.14398e+07	445	49.875	4.89404
E7EUU4	EIF4G1	Eukaryotic translation initiation factor 4 gamma 1 OS=Homo sapiens GN=EIF4G1 PE=1 SV=1 - [E7EUU4_HUMAN]	223.205	5.06	13	7	7	7	2.22919e+07	1560	171.535	5.31299
P46781	RPS9	40S ribosomal protein S9 OS=Homo sapiens GN=RPS9 PE=1 SV=3 - [RS9_HUMAN]	172.597	29.38	5	7	7	7	2.03598e+08	194	22.5776	10.6528
P25705	ATP5A1	ATP synthase subunit alpha, mitochondrial OS=Homo sapiens GN=ATP5A1 PE=1 SV=1 - [ATPA_HUMAN]	159.861	13.38	7	6	6	7	12571802	553	59.7136	9.12939
H0YB22	RPS14	40S ribosomal protein S14 (Fragment) OS=Homo sapiens GN=RPS14 PE=1 SV=1 - [H0YB22_HUMAN]	90.76	29.17	3	5	5	7	3.38533e+07	120	12.9336	9.84717
E9PNE6	HSPA8	Heat shock cognate 71 kDa protein OS=Homo sapiens GN=HSPA8 PE=1 SV=1 - [E9PNE6_HUMAN]	135.821	11.2	19	3	5	6	1.57264e+07	500	54.9421	5.68115
B7ZM65	PHRF1	PHD and RING finger domain-containing protein 1 OS=Homo sapiens GN=PHRF1 PE=1 SV=1 - [B7ZM65_HUMAN]	81.3819	3.34	7	5	5	5	1.20993e+07	1645	178.081	9.01221
A6NLN1	PTBP1	Polypyrimidine tract binding protein 1, isoform CRA_b OS=Homo sapiens GN=PTBP1 PE=1 SV=4 - [A6NLN1_HUMAN]	126.693	7.97	10	3	3	5	1.23187e+07	527	56.4753	9.37842
P46778	RPL21	60S ribosomal protein L21 OS=Homo sapiens GN=RPL21 PE=1 SV=2 - [RL21_HUMAN]	80.8967	15.63	3	3	3	5	2.04699e+07	160	18.5531	10.4917
Q9NUQ6	SPATS2L	SPATS2-like protein OS=Homo sapiens GN=SPATS2L PE=1 SV=2 - [SPS2L_HUMAN]	180.663	8.06	13	4	4	4	1.24546e+07	558	61.6907	9.64209
P13010	XRCC5	X-ray repair cross-complementing protein 5 OS=Homo sapiens GN=XRCC5 PE=1 SV=3 - [XRCC5_HUMAN]	179.943	4.78	2	4	4	4	3.8591e+06	732	82.6523	5.80811
Q5JR95	RPS8	40S ribosomal protein S8 OS=Homo sapiens GN=RPS8 PE=1 SV=1 - [Q5JR95_HUMAN]	135.957	25	2	4	4	4	8.03728e+07	188	21.866	10.3599
M0R0P7	RPL18A	60S ribosomal protein L18a OS=Homo sapiens GN=RPL18A PE=1 SV=1 - [M0R0P7_HUMAN]	127.519	27.74	5	4	4	4	1.15589e+08	137	16.1665	10.6675
J3KRB3	RPL17	60S ribosomal protein L17 (Fragment) OS=Homo sapiens GN=RPL17 PE=3 SV=3 - [J3KRB3_HUMAN]	125.192	27.91	12	4	4	4	5.58561e+07	129	14.8848	10.3892
Q9H0A0	NAT10	RNA cytidine acetyltransferase OS=Homo sapiens GN=NAT10 PE=1 SV=2 - [NAT10_HUMAN]	112.769	3.9	3	4	4	4	1.02013e+07	1025	115.657	8.26514
A0A0U1RQF0	FASN	Fatty acid synthase OS=Homo sapiens GN=FASN PE=1 SV=1 - [A0A0U1RQF0_HUMAN]	95.6405	1.55	3	4	4	4	2.97832e+06	2509	273.026	6.46826
O43318	MAP3K7	Mitogen-activated protein kinase kinase kinase 7 OS=Homo sapiens GN=MAP3K7 PE=1 SV=1 - [M3K7_HUMAN]	88.9741	7.43	2	4	4	4	4.03679e+06	606	67.1533	7.10791		TAK1
P05089	ARG1	Arginase-1 OS=Homo sapiens GN=ARG1 PE=1 SV=2 - [ARGI1_HUMAN]	71.3121	13.04	1	4	4	4	2.91562e+06	322	34.7133	7.21045
Q92499	DDX1	ATP-dependent RNA helicase DDX1 OS=Homo sapiens GN=DDX1 PE=1 SV=2 - [DDX1_HUMAN]	70.49	7.97	3	4	4	4	2.51415e+06	740	82.3798	7.2251
Q99661	KIF2C	Kinesin-like protein KIF2C OS=Homo sapiens GN=KIF2C PE=1 SV=2 - [KIF2C_HUMAN]	67.2557	5.66	3	4	4	4	4.66138e+06	725	81.2612	7.82568
H0Y390	MACF1	Microtubule-actin cross-linking factor 1, isoforms 1/2/3/5 (Fragment) OS=Homo sapiens GN=MACF1 PE=1 SV=1 - [H0Y390_HUMAN]	57.99	0.99	5	4	4	4	4.05015e+06	4434	505.44	5.32568
E9PKU4	RPL8	60S ribosomal protein L8 (Fragment) OS=Homo sapiens GN=RPL8 PE=1 SV=1 - [E9PKU4_HUMAN]	56.5201	32.34	5	4	4	4	3.39324e+07	235	25.5779	11.0044
R9WNI0	FMR1	Fragile X mental retardation 1 OS=Homo sapiens GN=FMR1 PE=1 SV=1 - [R9WNI0_HUMAN]	108.338	6.25	8	3	4	4	3.35881e+07	544	61.4781	8.00146
P62829	RPL23	60S ribosomal protein L23 OS=Homo sapiens GN=RPL23 PE=1 SV=1 - [RL23_HUMAN]	48.6668	32.14	4	3	3	4	1.11406e+07	140	14.8561	10.5063
P50991	CCT4	T-complex protein 1 subunit delta OS=Homo sapiens GN=CCT4 PE=1 SV=4 - [TCPD_HUMAN]	47.8089	5.57	5	3	3	4	5.64831e+06	539	57.8878	7.82568
Q8WUA2	PPIL4	Peptidyl-prolyl cis-trans isomerase-like 4 OS=Homo sapiens GN=PPIL4 PE=1 SV=1 - [PPIL4_HUMAN]	117.742	7.11	1	3	3	3	3.34096e+06	492	57.1895	5.92236
Q5D862	FLG2	Filaggrin-2 OS=Homo sapiens GN=FLG2 PE=1 SV=1 - [FILA2_HUMAN]	106.409	3.39	1	3	3	3	8.84545e+06	2391	247.928	8.30908
P16989	YBX3	Y-box-binding protein 3 OS=Homo sapiens GN=YBX3 PE=1 SV=4 - [YBOX3_HUMAN]	106.191	11.29	5	3	3	3	1.76393e+07	372	40.066	9.77393
A0A0D9SEI3	CDK11B	Cyclin-dependent kinase 11B OS=Homo sapiens GN=CDK11B PE=1 SV=1 - [A0A0D9SEI3_HUMAN]	103.899	3.5	17	3	3	3	3.46277e+06	772	89.3827	5.26221
D6RBD0	RACK1	Receptor of-activated protein C kinase 1 (Fragment) OS=Homo sapiens GN=RACK1 PE=1 SV=1 - [D6RBD0_HUMAN]	91.42	16.88	18	3	3	3	1.90775e+06	160	18.0341	8.48486
G3V119	CCAR2	Cell cycle and apoptosis regulator protein 2 OS=Homo sapiens GN=CCAR2 PE=1 SV=1 - [G3V119_HUMAN]	71.62	5.02	4	3	3	3	2.65351e+06	598	67.2351	4.75439
Q5JR04	MOV10	Mov10, Moloney leukemia virus 10, homolog (Mouse), isoform CRA_a OS=Homo sapiens GN=MOV10 PE=1 SV=1 - [Q5JR04_HUMAN]	69.548	2.96	2	3	3	3	1.90741e+06	947	107.142	8.79248
H0YEN5	RPS2	40S ribosomal protein S2 (Fragment) OS=Homo sapiens GN=RPS2 PE=1 SV=1 - [H0YEN5_HUMAN]	69.5343	15.38	7	3	3	3	1.22435e+08	195	21.1404	9.83252
F8VPE8	RPLP0	60S acidic ribosomal protein P0 (Fragment) OS=Homo sapiens GN=RPLP0 PE=1 SV=1 - [F8VPE8_HUMAN]	68.9276	28.1	12	3	3	3	6.32364e+06	153	16.6698	9.33447
Q9H1I8	ASCC2	Activating signal cointegrator 1 complex subunit 2 OS=Homo sapiens GN=ASCC2 PE=1 SV=3 - [ASCC2_HUMAN]	67.5093	4.76	4	3	3	3	1.74652e+07	757	86.3063	5.16064
G3V580	PRMT5	Protein arginine N-methyltransferase 5 (Fragment) OS=Homo sapiens GN=PRMT5 PE=1 SV=1 - [G3V580_HUMAN]	67.14	18.89	7	3	3	3	2.46129e+07	180	20.3623	6.55127
P78527	PRKDC	DNA-dependent protein kinase catalytic subunit OS=Homo sapiens GN=PRKDC PE=1 SV=3 - [PRKDC_HUMAN]	53.99	0.78	1	3	3	3	2.56444e+06	4128	468.788	7.12256
Q9BRS2	RIOK1	Serine/threonine-protein kinase RIO1 OS=Homo sapiens GN=RIOK1 PE=1 SV=2 - [RIOK1_HUMAN]	50.74	5.46	1	3	3	3	4.16303e+06	568	65.5417	6.18896
P26196	DDX6	Probable ATP-dependent RNA helicase DDX6 OS=Homo sapiens GN=DDX6 PE=1 SV=2 - [DDX6_HUMAN]	47.6139	5.59	15	3	3	3	2.17983e+06	483	54.3823	8.66064
B4DUR8	CCT3	T-complex protein 1 subunit gamma OS=Homo sapiens GN=CCT3 PE=1 SV=1 - [B4DUR8_HUMAN]	46.8034	6.4	2	3	3	3	119345	500	55.6387	5.64307
Q9BXP5	SRRT	Serrate RNA effector molecule homolog OS=Homo sapiens GN=SRRT PE=1 SV=1 - [SRRT_HUMAN]	39.5194	4.91	2	3	3	3	3.66832e+06	876	100.604	5.96045
O75688	PPM1B	Protein phosphatase 1B OS=Homo sapiens GN=PPM1B PE=1 SV=1 - [PPM1B_HUMAN]	39.19	7.1	5	3	3	3	8855103	479	52.6094	5.04639
Q8IWI9	MGA	MAX gene-associated protein OS=Homo sapiens GN=MGA PE=1 SV=3 - [MGAP_HUMAN]	38.42	1.35	2	3	3	3	3.42601e+06	3026	331.631	6.78564
P62316	SNRPD2	Small nuclear ribonucleoprotein Sm D2 OS=Homo sapiens GN=SNRPD2 PE=1 SV=1 - [SMD2_HUMAN]	38.4188	22.88	3	3	3	3	2.41289e+06	118	13.5182	9.90576
Q5W015	PFKFB3	6-phosphofructo-2-kinase/fructose-2,6-bisphosphatase 3 OS=Homo sapiens GN=PFKFB3 PE=1 SV=1 - [Q5W015_HUMAN]	163.32	7.02	11	2	3	3	5.05979e+06	513	58.7379	7.84033
P12236	SLC25A6	ADP/ATP translocase 3 OS=Homo sapiens GN=SLC25A6 PE=1 SV=4 - [ADT3_HUMAN]	102.45	10.07	1	2	3	3	5.60344e+06	298	32.8452	9.74463
A1L2Z2	MYH14	MYH14 protein OS=Homo sapiens GN=MYH14 PE=1 SV=1 - [A1L2Z2_HUMAN]	131.006	3.13	3	1	3	3	1.61854e+07	638	73.3609	5.10986
A0A075B730	EPPK1	Epiplakin OS=Homo sapiens GN=EPPK1 PE=1 SV=2 - [A0A075B730_HUMAN]	38.4925	1.4	3	1	2	3	5.03885e+06	5063	552.791	5.60498
F2Z2S8	RPS3	40S ribosomal protein S3 OS=Homo sapiens GN=RPS3 PE=1 SV=1 - [F2Z2S8_HUMAN]	126.88	21.37	10	2	2	2	8.37732e+07	117	13.0612	9.90576
C9JTX4	JUP	Junction plakoglobin (Fragment) OS=Homo sapiens GN=JUP PE=1 SV=1 - [C9JTX4_HUMAN]	100.16	11.06	5	2	2	2	6.83785e+06	235	25.689	6.39209
O00178	GTPBP1	GTP-binding protein 1 OS=Homo sapiens GN=GTPBP1 PE=1 SV=3 - [GTPB1_HUMAN]	98.6382	2.99	4	2	2	2		669	72.408	8.33838
P31944	CASP14	Caspase-14 OS=Homo sapiens GN=CASP14 PE=1 SV=2 - [CASPE_HUMAN]	92.4414	8.68	1	2	2	2	3.76128e+06	242	27.662	5.57959
E9PS50	RPS13	40S ribosomal protein S13 (Fragment) OS=Homo sapiens GN=RPS13 PE=1 SV=1 - [E9PS50_HUMAN]	86.4017	18.97	3	2	2	2	1.89689e+07	116	12.4518	10.0815
F8W1E5	RACGAP1	Rac GTPase-activating protein 1 (Fragment) OS=Homo sapiens GN=RACGAP1 PE=1 SV=1 - [F8W1E5_HUMAN]	82.4745	15.48	14	2	2	2	2.99093e+06	155	16.9245	8.71924
J3QSB5	RPL36	60S ribosomal protein L36 OS=Homo sapiens GN=RPL36 PE=1 SV=1 - [J3QSB5_HUMAN]	78.62	20.21	3	2	2	2	27914104	94	10.7819	11.605
P68871	HBB	Hemoglobin subunit beta OS=Homo sapiens GN=HBB PE=1 SV=2 - [HBB_HUMAN]	73.5903	17.01	3	2	2	2	1.38882e+07	147	15.9883	7.28369
A0A0A0MSM0	HSPH1	Heat shock protein 105 kDa OS=Homo sapiens GN=HSPH1 PE=1 SV=1 - [A0A0A0MSM0_HUMAN]	71.3623	2.94	6	2	2	2	9.2325e+06	782	88.7857	5.60498
P42166	TMPO	Lamina-associated polypeptide 2, isoform alpha OS=Homo sapiens GN=TMPO PE=1 SV=2 - [LAP2A_HUMAN]	64.91	3.46	4	2	2	2	1.73262e+07	694	75.4456	7.66455
Q9Y285	FARSA	Phenylalanine--tRNA ligase alpha subunit OS=Homo sapiens GN=FARSA PE=1 SV=3 - [SYFA_HUMAN]	64.65	3.54	3	2	2	2	3.99107e+06	508	57.5275	7.79639
Q9Y3F4	STRAP	Serine-threonine kinase receptor-associated protein OS=Homo sapiens GN=STRAP PE=1 SV=1 - [STRAP_HUMAN]	64.04	7.43	2	2	2	2	3.44532e+06	350	38.414	5.12256
D6R997	COPB2	Coatomer subunit beta' (Fragment) OS=Homo sapiens GN=COPB2 PE=1 SV=8 - [D6R997_HUMAN]	59.3264	13.82	6	2	2	2	1.20596e+07	152	17.527	8.92432
Q96E39	RBMXL1	RNA binding motif protein, X-linked-like-1 OS=Homo sapiens GN=RBMXL1 PE=1 SV=1 - [RMXL1_HUMAN]	58.81	6.15	7	2	2	2	1.36512e+07	390	42.1162	9.89111
K7EQX2	KEAP1	Kelch-like ECH-associated protein 1 (Fragment) OS=Homo sapiens GN=KEAP1 PE=1 SV=1 - [K7EQX2_HUMAN]	57.38	13.37	2	2	2	2	2.16425e+06	172	19.1309	6.26514
P83881	RPL36A	60S ribosomal protein L36a OS=Homo sapiens GN=RPL36A PE=1 SV=2 - [RL36A_HUMAN]	50.23	20.75	7	2	2	2	7.49092e+06	106	12.4328	10.5796
Q93009	USP7	Ubiquitin carboxyl-terminal hydrolase 7 OS=Homo sapiens GN=USP7 PE=1 SV=2 - [UBP7_HUMAN]	50.0215	1.72	8	2	2	2	3.72841e+06	1102	128.22	5.5542
P00338	LDHA	L-lactate dehydrogenase A chain OS=Homo sapiens GN=LDHA PE=1 SV=2 - [LDHA_HUMAN]	49.85	6.63	10	2	2	2	1.96223e+06	332	36.6654	8.26514
Q08188	TGM3	Protein-glutamine gamma-glutamyltransferase E OS=Homo sapiens GN=TGM3 PE=1 SV=4 - [TGM3_HUMAN]	49.6265	2.74	1	2	2	2	7.9855e+06	693	76.5836	5.85889
Q96MU7	YTHDC1	YTH domain-containing protein 1 OS=Homo sapiens GN=YTHDC1 PE=1 SV=3 - [YTDC1_HUMAN]	48.221	2.48	2	2	2	2	7.0712e+06	727	84.6493	6.22705
F5H1L0	NUMA1	Nuclear mitotic apparatus protein 1 (Fragment) OS=Homo sapiens GN=NUMA1 PE=1 SV=1 - [F5H1L0_HUMAN]	47.33	19.27	14	2	2	2	3.24854e+06	109	12.1933	6.66846
Q06830	PRDX1	Peroxiredoxin-1 OS=Homo sapiens GN=PRDX1 PE=1 SV=1 - [PRDX1_HUMAN]	46.6722	16.58	3	2	2	2	4.71995e+07	199	22.0963	8.1333
U3KQ48	MPHOSPH10	U3 small nucleolar ribonucleoprotein protein MPP10 OS=Homo sapiens GN=MPHOSPH10 PE=1 SV=1 - [U3KQ48_HUMAN]	45.8968	4.76	2	2	2	2	5.49579e+06	462	53.5208	4.4624
Q9BTC0	DIDO1	Death-inducer obliterator 1 OS=Homo sapiens GN=DIDO1 PE=1 SV=5 - [DIDO1_HUMAN]	44.91	1.07	1	2	2	2	1.90785e+06	2240	243.723	7.88428
Q9BU76	MMTAG2	Multiple myeloma tumor-associated protein 2 OS=Homo sapiens GN=MMTAG2 PE=1 SV=1 - [MMTA2_HUMAN]	42.62	10.27	1	2	2	2	4.49412e+06	263	29.3939	10.0229
H7C3F4	SLTM	SAFB-like transcription modulator (Fragment) OS=Homo sapiens GN=SLTM PE=1 SV=1 - [H7C3F4_HUMAN]	40.82	3.17	3	2	2	2	3.4731e+06	600	70.4501	10.4478
A0A0C4DGB1	DIMT1	rRNA adenine N(6)-methyltransferase OS=Homo sapiens GN=DIMT1 PE=1 SV=1 - [A0A0C4DGB1_HUMAN]	40.3633	7.27	3	2	2	2	2.73059e+06	275	30.8239	10.2427
Q96IX5	USMG5	Up-regulated during skeletal muscle growth protein 5 OS=Homo sapiens GN=USMG5 PE=1 SV=1 - [USMG5_HUMAN]	38.25	43.1	1	2	2	2	1.18346e+07	58	6.45337	9.75928
O75569	PRKRA	Interferon-inducible double-stranded RNA-dependent protein kinase activator A OS=Homo sapiens GN=PRKRA PE=1 SV=1 - [PRKRA_HUMAN]	36.94	9.27	4	2	2	2	2.11387e+06	313	34.3825	8.41162
D6RH20	MRPS27	28S ribosomal protein S27, mitochondrial (Fragment) OS=Homo sapiens GN=MRPS27 PE=1 SV=1 - [D6RH20_HUMAN]	35.05	6.69	3	2	2	2	1.56242e+06	299	34.4366	5.57959
E9PE20	SRP9	Signal recognition particle 9 kDa protein OS=Homo sapiens GN=SRP9 PE=1 SV=1 - [E9PE20_HUMAN]	34.8809	28.79	2	2	2	2	26014628	66	7.66282	7.38623
Q9Y4E8	USP15	Ubiquitin carboxyl-terminal hydrolase 15 OS=Homo sapiens GN=USP15 PE=1 SV=3 - [UBP15_HUMAN]	34.6196	1.94	4	2	2	2	2.30353e+06	981	112.348	5.22412
G5E9W3	CPSF3	Cleavage and polyadenylation specific factor 3, 73kDa, isoform CRA_b OS=Homo sapiens GN=CPSF3 PE=1 SV=1 - [G5E9W3_HUMAN]	34.05	2.94	2	2	2	2	3.15917e+06	647	73.43	5.57959
P23458	JAK1	Tyrosine-protein kinase JAK1 OS=Homo sapiens GN=JAK1 PE=1 SV=2 - [JAK1_HUMAN]	33.5232	2.34	1	2	2	2	150898	1154	133.191	7.54736
Q86WA8	LONP2	Lon protease homolog 2, peroxisomal OS=Homo sapiens GN=LONP2 PE=1 SV=1 - [LONP2_HUMAN]	33.15	2.93	3	2	2	2	199672	852	94.5572	7.29834
P33993	MCM7	DNA replication licensing factor MCM7 OS=Homo sapiens GN=MCM7 PE=1 SV=4 - [MCM7_HUMAN]	31.82	3.62	1	2	2	2		719	81.2566	6.45557
F5H282	TCP1	T-complex protein 1 subunit alpha OS=Homo sapiens GN=TCP1 PE=1 SV=1 - [F5H282_HUMAN]	31.59	6.93	5	2	2	2	6057467	332	36.4332	7.02002
A0A0A0MR02	VDAC2	Voltage-dependent anion-selective channel protein 2 (Fragment) OS=Homo sapiens GN=VDAC2 PE=1 SV=1 - [A0A0A0MR02_HUMAN]	28.05	10.64	2	2	2	2	4.21129e+06	282	30.3289	7.81104
H3BSK8	RBBP6	E3 ubiquitin-protein ligase RBBP6 (Fragment) OS=Homo sapiens GN=RBBP6 PE=1 SV=1 - [H3BSK8_HUMAN]	27.48	2.18	2	2	2	2	2.30643e+06	1008	113.426	9.77393
A0A096LPH6	ZNF638	Zinc finger protein 638 OS=Homo sapiens GN=ZNF638 PE=1 SV=1 - [A0A096LPH6_HUMAN]	26.46	2.07	2	2	2	2	1.19561e+06	918	103.984	9.62744
Q96KR1	ZFR	Zinc finger RNA-binding protein OS=Homo sapiens GN=ZFR PE=1 SV=2 - [ZFR_HUMAN]	26.05	2.79	2	2	2	2	981357	1074	116.939	9.0415
A0A0C4DFS8	NAMPT	Nicotinamide phosphoribosyltransferase OS=Homo sapiens GN=NAMPT PE=1 SV=1 - [A0A0C4DFS8_HUMAN]	25.94	4.89	4	2	2	2	3.01523e+06	368	41.8385	6.46826
M0R0P1	FBL	rRNA 2'-O-methyltransferase fibrillarin (Fragment) OS=Homo sapiens GN=FBL PE=1 SV=1 - [M0R0P1_HUMAN]	25.79	10.53	8	2	2	2	5.26122e+06	228	24.5288	10.1108
P63151	PPP2R2A	Serine/threonine-protein phosphatase 2A 55 kDa regulatory subunit B alpha isoform OS=Homo sapiens GN=PPP2R2A PE=1 SV=1 - [2ABA_HUMAN]	25.64	4.92	2	2	2	2	3.0311e+06	447	51.6595	6.20166
H0YMN7	RAB8B	Ras-related protein Rab-8B OS=Homo sapiens GN=RAB8B PE=1 SV=1 - [H0YMN7_HUMAN]	0	23.91	49	2	2	2		92	10.4776	9.33447
A0A1B0GTU9	CHD2	Chromodomain-helicase-DNA-binding protein 2 (Fragment) OS=Homo sapiens GN=CHD2 PE=1 SV=1 - [A0A1B0GTU9_HUMAN]	71.3	1.99	9	1	2	2	2.73979e+06	954	110.197	5.51611
O60825	PFKFB2	6-phosphofructo-2-kinase/fructose-2,6-bisphosphatase 2 OS=Homo sapiens GN=PFKFB2 PE=1 SV=2 - [F262_HUMAN]	67.83	4.55	7	1	2	2	2.17478e+06	505	58.4397	8.38232
Q71UM5	RPS27L	40S ribosomal protein S27-like OS=Homo sapiens GN=RPS27L PE=1 SV=3 - [RS27L_HUMAN]	45.9	22.62	3	1	2	2	1.31008e+07	84	9.47087	9.45166
P42677	RPS27	40S ribosomal protein S27 OS=Homo sapiens GN=RPS27 PE=1 SV=3 - [RS27_HUMAN]	42.912	25	2	1	2	2	3.70079e+06	84	9.45484	9.45166
P11021	HSPA5	78 kDa glucose-regulated protein OS=Homo sapiens GN=HSPA5 PE=1 SV=2 - [GRP78_HUMAN]	41.78	4.43	1	1	2	2	35766671	654	72.2884	5.16064
B8ZZW2	GCC2	GRIP and coiled-coil domain-containing protein 2 (Fragment) OS=Homo sapiens GN=GCC2 PE=1 SV=1 - [B8ZZW2_HUMAN]	39.52	2.07	3	1	2	2	6.47551e+06	916	107.032	4.86865
C9J4X2	NONO	Non-POU domain-containing octamer-binding protein (Fragment) OS=Homo sapiens GN=NONO PE=1 SV=1 - [C9J4X2_HUMAN]	29.65	7.26	4	1	1	2	4.36839e+06	124	14.5195	9.84717
H0YD93	RUFY2	RUN and FYVE domain-containing protein 2 (Fragment) OS=Homo sapiens GN=RUFY2 PE=1 SV=1 - [H0YD93_HUMAN]	25.33	1.13	1	1	1	2	4.94143e+07	620	71.3889	5.98584

## Sheet: vector-specific proteins
Accession	Gene Symbol	Description	Score	Coverage	# Proteins	# Unique Peptides	# Peptides	# PSMs	Area	# AAs	MW [kDa]	calc. pI
B5MCT8	RPS9	40S ribosomal protein S9 OS=Homo sapiens GN=RPS9 PE=1 SV=1 - [B5MCT8_HUMAN]	247.662	50.36	5	10	10	10	2.56243e+08	139	16.6174	11.063
E9PPJ0	SF3B2	Splicing factor 3B subunit 2 OS=Homo sapiens GN=SF3B2 PE=1 SV=1 - [E9PPJ0_HUMAN]	187.763	14.81	7	10	10	12	5.51842e+07	878	98.1089	5.61768
Q9UPN3	MACF1	Microtubule-actin cross-linking factor 1, isoforms 1/2/3/5 OS=Homo sapiens GN=MACF1 PE=1 SV=4 - [MACF1_HUMAN]	169.168	1.53	8	10	10	10	6.34029e+06	7388	837.787	5.38916
P23396	RPS3	40S ribosomal protein S3 OS=Homo sapiens GN=RPS3 PE=1 SV=2 - [RS3_HUMAN]	272.309	37.86	13	8	8	8	1.97932e+08	243	26.6714	9.65674
F8VSC5	SCYL2	SCY1-like protein 2 (Fragment) OS=Homo sapiens GN=SCYL2 PE=1 SV=1 - [F8VSC5_HUMAN]	271.58	13.36	4	8	8	8	6.26701e+07	681	77.0044	7.04932
E7EX73	EIF4G1	Eukaryotic translation initiation factor 4 gamma 1 OS=Homo sapiens GN=EIF4G1 PE=1 SV=1 - [E7EX73_HUMAN]	283.869	5.64	14	7	7	7	2.87315e+07	1436	158.547	5.21143
P62263	RPS14	40S ribosomal protein S14 OS=Homo sapiens GN=RPS14 PE=1 SV=3 - [RS14_HUMAN]	130.81	32.45	3	7	7	8	3.4126e+08	151	16.2625	10.0522
M0R3D6	RPL18A	60S ribosomal protein L18a (Fragment) OS=Homo sapiens GN=RPL18A PE=1 SV=1 - [M0R3D6_HUMAN]	187.266	34.75	5	6	6	6	1.5532e+08	141	16.7038	10.77
Q9HCE1	MOV10	Putative helicase MOV-10 OS=Homo sapiens GN=MOV10 PE=1 SV=2 - [MOV10_HUMAN]	87.4274	6.58	2	6	6	7	4.79923e+06	1003	113.599	8.82178
P62241	RPS8	40S ribosomal protein S8 OS=Homo sapiens GN=RPS8 PE=1 SV=2 - [RS8_HUMAN]	217.703	28.85	2	5	5	5	4.88791e+08	208	24.1902	10.3159
E9PQD7	RPS2	40S ribosomal protein S2 OS=Homo sapiens GN=RPS2 PE=1 SV=1 - [E9PQD7_HUMAN]	180.174	25.11	7	5	5	6	3.10125e+08	235	25.1952	10.2427
Q5QPR4	CDK11A	Cyclin-dependent kinase 11A OS=Homo sapiens GN=CDK11A PE=1 SV=1 - [Q5QPR4_HUMAN]	173.505	6.17	11	5	5	5	6.62928e+06	746	86.7709	5.32568
P49327	FASN	Fatty acid synthase OS=Homo sapiens GN=FASN PE=1 SV=3 - [FAS_HUMAN]	74.1333	2.31	2	5	5	5	4.23553e+06	2511	273.254	6.44287
J3KMX5	RPS13	40S ribosomal protein S13 OS=Homo sapiens GN=RPS13 PE=1 SV=1 - [J3KMX5_HUMAN]	172.908	23.65	3	4	4	4	4.05589e+07	148	16.7223	10.5063
P26599	PTBP1	Polypyrimidine tract-binding protein 1 OS=Homo sapiens GN=PTBP1 PE=1 SV=1 - [PTBP1_HUMAN]	162.543	7.72	11	4	4	6	1.2844e+07	531	57.1856	9.17334
E9PKE3	HSPA8	Heat shock cognate 71 kDa protein OS=Homo sapiens GN=HSPA8 PE=1 SV=1 - [E9PKE3_HUMAN]	138.566	9.41	20	4	5	5	1.22681e+07	627	68.7632	5.51611
B8ZZZ7	SPATS2L	DNA polymerase-transactivated protein 6, isoform CRA_b OS=Homo sapiens GN=SPATS2L PE=1 SV=1 - [B8ZZZ7_HUMAN]	107.194	8.23	8	4	4	4	9.99338e+06	498	54.9112	9.72998
Q06787	FMR1	Synaptic functional regulator FMR1 OS=Homo sapiens GN=FMR1 PE=1 SV=1 - [FMR1_HUMAN]	96.8635	8.23	8	4	5	5	2.29186e+07	632	71.1309	7.41553
A0A087X2G1	DDX1	ATP-dependent RNA helicase DDX1 OS=Homo sapiens GN=DDX1 PE=1 SV=1 - [A0A087X2G1_HUMAN]	80.8133	6.37	3	4	4	4	9.45254e+06	659	73.9284	7.75244
Q14966	ZNF638	Zinc finger protein 638 OS=Homo sapiens GN=ZNF638 PE=1 SV=2 - [ZN638_HUMAN]	59.6148	2.28	7	4	4	4	2.42519e+06	1978	220.488	6.37939
Q8N163	CCAR2	Cell cycle and apoptosis regulator protein 2 OS=Homo sapiens GN=CCAR2 PE=1 SV=2 - [CCAR2_HUMAN]	58.8175	4.66	9	4	4	4	3.7796e+06	923	102.838	5.22412
F8WEG8	PRKRA	Interferon-inducible double-stranded RNA-dependent protein kinase activator A OS=Homo sapiens GN=PRKRA PE=1 SV=1 - [F8WEG8_HUMAN]	136.18	35.79	4	3	3	3	8.21547e+06	95	10.4073	9.01221
C9JYS8	NONO	Non-POU domain-containing octamer-binding protein (Fragment) OS=Homo sapiens GN=NONO PE=1 SV=8 - [C9JYS8_HUMAN]	101.915	12.55	5	3	3	3	4.24989e+06	247	29.49	9.48096
A0A087WV29	NAT10	RNA cytidine acetyltransferase OS=Homo sapiens GN=NAT10 PE=1 SV=1 - [A0A087WV29_HUMAN]	101.654	3.48	3	3	3	3	7.20623e+06	834	93.4753	5.88428
E9PCY7	HNRNPH1	Heterogeneous nuclear ribonucleoprotein H OS=Homo sapiens GN=HNRNPH1 PE=1 SV=1 - [E9PCY7_HUMAN]	100.612	11.66	20	3	4	6	7.67311e+06	429	47.0574	6.34131
Q01780	EXOSC10	Exosome component 10 OS=Homo sapiens GN=EXOSC10 PE=1 SV=2 - [EXOSX_HUMAN]	70.8643	4.07	2	3	3	3	1.06835e+07	885	100.768	8.45557
O15479	MAGEB2	Melanoma-associated antigen B2 OS=Homo sapiens GN=MAGEB2 PE=1 SV=3 - [MAGB2_HUMAN]	70.7704	12.85	1	3	3	3	4.82014e+07	319	35.2551	8.76318
K7ERX7	ATP5A1	ATP synthase subunit alpha, mitochondrial (Fragment) OS=Homo sapiens GN=ATP5A1 PE=1 SV=1 - [K7ERX7_HUMAN]	70.6099	17.07	7	3	3	3	2.92581e+06	205	21.5767	9.68604
Q86UE4	MTDH	Protein LYRIC OS=Homo sapiens GN=MTDH PE=1 SV=2 - [LYRIC_HUMAN]	67.08	7.9	2	3	3	3	2.47718e+07	582	63.7988	9.31982
H0YJX6	PRMT5	Protein arginine N-methyltransferase 5 (Fragment) OS=Homo sapiens GN=PRMT5 PE=1 SV=1 - [H0YJX6_HUMAN]	67.0186	12.19	8	3	3	3	5.38323e+06	279	32.2913	5.90967
E9PH82	FAM98A	Protein FAM98A OS=Homo sapiens GN=FAM98A PE=1 SV=1 - [E9PH82_HUMAN]	66.2422	11.54	3	3	3	3	2.00306e+07	312	34.4091	8.27979
F8WAJ0	DDX31	Probable ATP-dependent RNA helicase DDX31 OS=Homo sapiens GN=DDX31 PE=1 SV=2 - [F8WAJ0_HUMAN]	54.7967	4.02	2	3	3	3	4.21827e+06	746	83.4642	9.87646
Q9Y3U8	RPL36	60S ribosomal protein L36 OS=Homo sapiens GN=RPL36 PE=1 SV=3 - [RL36_HUMAN]	54.0559	25.71	4	3	3	4	7.95344e+06	105	12.2459	11.5903
Q12788	TBL3	Transducin beta-like protein 3 OS=Homo sapiens GN=TBL3 PE=1 SV=2 - [TBL3_HUMAN]	49.52	3.84	3	3	3	3	3.04445e+06	808	88.9785	6.90283
Q7L0Y3	TRMT10C	Mitochondrial ribonuclease P protein 1 OS=Homo sapiens GN=TRMT10C PE=1 SV=2 - [MRRP1_HUMAN]	44.3615	9.18	1	3	3	4	2.90355e+06	403	47.3166	9.36377
Q15020	SART3	Squamous cell carcinoma antigen recognized by T-cells 3 OS=Homo sapiens GN=SART3 PE=1 SV=1 - [SART3_HUMAN]	42.9647	3.32	6	3	3	3	4.93168e+06	963	109.865	5.56689
A0A0J9YX88	PHRF1	PHD and RING finger domain-containing protein 1 OS=Homo sapiens GN=PHRF1 PE=1 SV=1 - [A0A0J9YX88_HUMAN]	32.71	3.08	7	3	3	3	3.03318e+06	1494	161.814	9.0708
P82914	MRPS15	28S ribosomal protein S15, mitochondrial OS=Homo sapiens GN=MRPS15 PE=1 SV=1 - [RT15_HUMAN]	32.64	12.06	1	3	3	3	2.67119e+06	257	29.8234	10.4771
H7C3E9	DDX56	Probable ATP-dependent RNA helicase DDX56 (Fragment) OS=Homo sapiens GN=DDX56 PE=1 SV=1 - [H7C3E9_HUMAN]	31.4374	8.59	5	3	3	3	3.17648e+06	396	44.1292	7.45947
F8VS58	RPLP0	60S acidic ribosomal protein P0 (Fragment) OS=Homo sapiens GN=RPLP0 PE=1 SV=1 - [F8VS58_HUMAN]	112.348	15.7	12	2	2	2	5.55475e+07	121	13.8194	9.80322
Q7Z406	MYH14	Myosin-14 OS=Homo sapiens GN=MYH14 PE=1 SV=2 - [MYH14_HUMAN]	109.62	1.8	3	2	4	4	1.00688e+07	1995	227.732	5.60498
P49458	SRP9	Signal recognition particle 9 kDa protein OS=Homo sapiens GN=SRP9 PE=1 SV=2 - [SRP09_HUMAN]	97.64	25.58	2	2	2	2	1.78957e+07	86	10.1051	7.97217
A0A0A0MRQ5	PRDX1	Peroxiredoxin-1 OS=Homo sapiens GN=PRDX1 PE=1 SV=1 - [A0A0A0MRQ5_HUMAN]	91.18	18.56	5	2	2	2	2.04273e+07	97	10.6695	8.71924
M0R2U2	FBL	rRNA 2'-O-methyltransferase fibrillarin (Fragment) OS=Homo sapiens GN=FBL PE=1 SV=1 - [M0R2U2_HUMAN]	88.77	20.38	8	2	2	2	8.52174e+06	157	16.1543	11.2241
A0A087WY81	RPL17	60S ribosomal protein L17 (Fragment) OS=Homo sapiens GN=RPL17 PE=3 SV=6 - [A0A087WY81_HUMAN]	87	18.56	12	2	2	2	3.23326e+08	97	11.2859	10.5503
F8W0G4	PCBP2	Poly(rC)-binding protein 2 (Fragment) OS=Homo sapiens GN=PCBP2 PE=1 SV=1 - [F8W0G4_HUMAN]	85.16	24.05	11	2	3	3	2.36007e+07	158	16.6267	7.76709
D6RAC2	RACK1	Receptor of-activated protein C kinase 1 OS=Homo sapiens GN=RACK1 PE=1 SV=1 - [D6RAC2_HUMAN]	85.0895	8.18	20	2	2	2	4.8551e+06	269	29.7318	6.41748
E7ETK0	RPS24	40S ribosomal protein S24 OS=Homo sapiens GN=RPS24 PE=1 SV=1 - [E7ETK0_HUMAN]	84.61	14.5	3	2	2	2	9.99555e+06	131	15.1873	10.8872
Q96P11	NSUN5	Probable 28S rRNA (cytosine-C(5))-methyltransferase OS=Homo sapiens GN=NSUN5 PE=1 SV=2 - [NSUN5_HUMAN]	79.73	4.9	1	2	2	2	7.04796e+06	429	46.6623	8.6167
P62266	RPS23	40S ribosomal protein S23 OS=Homo sapiens GN=RPS23 PE=1 SV=3 - [RS23_HUMAN]	79.7177	15.38	5	2	2	2	2.16861e+08	143	15.7977	10.4917
Q5W012	RBM17	Splicing factor 45 (Fragment) OS=Homo sapiens GN=RBM17 PE=1 SV=2 - [Q5W012_HUMAN]	73.92	10.42	5	2	2	2	5.2666e+06	240	27.0497	8.73389
Q86XZ4	SPATS2	Spermatogenesis-associated serine-rich protein 2 OS=Homo sapiens GN=SPATS2 PE=1 SV=1 - [SPAS2_HUMAN]	73.247	4.59	2	2	2	2	1.08486e+07	545	59.5076	8.89502
Q96AG4	LRRC59	Leucine-rich repeat-containing protein 59 OS=Homo sapiens GN=LRRC59 PE=1 SV=1 - [LRC59_HUMAN]	71.36	7.17	1	2	2	2	1.07947e+07	307	34.9089	9.56885
H7BXE3	SLTM	SAFB-like transcription modulator (Fragment) OS=Homo sapiens GN=SLTM PE=1 SV=1 - [H7BXE3_HUMAN]	68.98	5.3	3	2	2	2	9.11513e+06	453	48.8188	4.80518
D6R9P3	HNRNPAB	Heterogeneous nuclear ribonucleoprotein A/B OS=Homo sapiens GN=HNRNPAB PE=1 SV=1 - [D6R9P3_HUMAN]	68.3924	13.21	6	2	3	4	1.30142e+07	280	30.284	7.91357
P67809	YBX1	Nuclease-sensitive element-binding protein 1 OS=Homo sapiens GN=YBX1 PE=1 SV=3 - [YBOX1_HUMAN]	65.79	8.33	4	2	2	2	2.03665e+07	324	35.9027	9.87646
F5H5U2	DDX55	ATP-dependent RNA helicase DDX55 OS=Homo sapiens GN=DDX55 PE=1 SV=1 - [F5H5U2_HUMAN]	65.48	4.04	3	2	2	2	1.57897e+07	569	65.1495	9.40771
C9J8M3	RFC4	Replication factor C subunit 4 (Fragment) OS=Homo sapiens GN=RFC4 PE=1 SV=1 - [C9J8M3_HUMAN]	61.6337	9.35	5	2	2	2	6.21705e+06	214	23.6336	9.49561
P49711	CTCF	Transcriptional repressor CTCF OS=Homo sapiens GN=CTCF PE=1 SV=1 - [CTCF_HUMAN]	60.9618	2.34	1	2	2	2	5.96441e+06	727	82.7324	6.96143
M0QZR9	ELAVL1	ELAV-like protein 1 OS=Homo sapiens GN=ELAVL1 PE=1 SV=1 - [M0QZR9_HUMAN]	60.0676	15.69	3	2	2	2	1.2289e+07	153	17.1208	8.66064
A0A087WWN7	BAZ1A	Bromodomain adjacent to zinc finger domain protein 1A (Fragment) OS=Homo sapiens GN=BAZ1A PE=1 SV=1 - [A0A087WWN7_HUMAN]	58.07	10.09	2	2	2	2	2.83445e+06	218	25.0806	5.63037
G3V1B3	RPL21	60S ribosomal protein L21 OS=Homo sapiens GN=RPL21 PE=1 SV=1 - [G3V1B3_HUMAN]	57.34	21.84	4	2	2	4	1.91444e+07	87	9.88007	10.2866
G5E972	TMPO	Lamina-associated polypeptide 2, isoforms beta/gamma OS=Homo sapiens GN=TMPO PE=1 SV=1 - [G5E972_HUMAN]	56.84	6.04	3	2	2	2	8.42111e+06	414	46.2782	9.02686
D6R9W4	DBN1	Drebrin (Fragment) OS=Homo sapiens GN=DBN1 PE=1 SV=1 - [D6R9W4_HUMAN]	54.1828	9.15	4	2	2	2	5.86866e+06	317	36.449	5.13525
H3BR27	RBMX	RNA-binding motif protein, X chromosome OS=Homo sapiens GN=RBMX PE=1 SV=1 - [H3BR27_HUMAN]	53.74	34.62	9	2	2	2	2.22391e+07	78	8.60437	5.49072
F8W6P5	HBB	Hemoglobin subunit beta (Fragment) OS=Homo sapiens GN=HBB PE=1 SV=1 - [F8W6P5_HUMAN]	53.6997	25.56	10	2	2	2	1.32391e+07	90	9.66401	6.78564
Q92598	HSPH1	Heat shock protein 105 kDa OS=Homo sapiens GN=HSPH1 PE=1 SV=1 - [HS105_HUMAN]	53.06	2.91	3	2	2	2	6.82051e+06	858	96.8037	5.38916
H3BRR1	IGHMBP2	DNA-binding protein SMUBP-2 OS=Homo sapiens GN=IGHMBP2 PE=1 SV=1 - [H3BRR1_HUMAN]	50.6583	20.88	4	2	2	2	2.88496e+06	91	10.1293	6.60986
Q15050	RRS1	Ribosome biogenesis regulatory protein homolog OS=Homo sapiens GN=RRS1 PE=1 SV=2 - [RRS1_HUMAN]	48.71	7.67	1	2	2	2	6.12846e+06	365	41.1682	10.6968
Q92974	ARHGEF2	Rho guanine nucleotide exchange factor 2 OS=Homo sapiens GN=ARHGEF2 PE=1 SV=4 - [ARHG2_HUMAN]	47.703	2.43	5	2	2	2	2.67216e+06	986	111.473	7.26904
Q5TCT4	RBM34	RNA-binding protein 34 (Fragment) OS=Homo sapiens GN=RBM34 PE=1 SV=1 - [Q5TCT4_HUMAN]	46.974	10.9	4	2	2	2	3.08111e+06	211	24.0646	9.53955
Q13263	TRIM28	Transcription intermediary factor 1-beta OS=Homo sapiens GN=TRIM28 PE=1 SV=5 - [TIF1B_HUMAN]	43.0261	2.4	3	2	2	2	3.70068e+06	835	88.4934	5.77002
P14923	JUP	Junction plakoglobin OS=Homo sapiens GN=JUP PE=1 SV=3 - [PLAK_HUMAN]	42.44	2.95	7	2	2	2	4.11224e+06	745	81.6927	6.13818
P60866	RPS20	40S ribosomal protein S20 OS=Homo sapiens GN=RPS20 PE=1 SV=1 - [RS20_HUMAN]	41.93	15.97	3	2	2	2	24866597	119	13.3643	9.93506
H7BYN4	KIF23	Kinesin-like protein OS=Homo sapiens GN=KIF23 PE=1 SV=1 - [H7BYN4_HUMAN]	41.67	2.63	2	2	2	2	9.5595e+06	952	109.061	8.57275
Q8NB90	SPATA5	Spermatogenesis-associated protein 5 OS=Homo sapiens GN=SPATA5 PE=1 SV=3 - [SPAT5_HUMAN]	39.5705	3.02	9	2	3	3	4.2534e+06	893	97.8429	5.65576
P05198	EIF2S1	Eukaryotic translation initiation factor 2 subunit 1 OS=Homo sapiens GN=EIF2S1 PE=1 SV=3 - [IF2A_HUMAN]	38.37	6.98	1	2	2	2	4.17828e+06	315	36.0894	5.08447
P52292	KPNA2	Importin subunit alpha-1 OS=Homo sapiens GN=KPNA2 PE=1 SV=1 - [IMA1_HUMAN]	36.23	4.54	2	2	2	2	6.76503e+06	529	57.8259	5.40186
Q8TDD1	DDX54	ATP-dependent RNA helicase DDX54 OS=Homo sapiens GN=DDX54 PE=1 SV=2 - [DDX54_HUMAN]	34.5701	3.75	2	2	2	2	1.71109e+06	881	98.5342	10.0229
Q9H0H5	RACGAP1	Rac GTPase-activating protein 1 OS=Homo sapiens GN=RACGAP1 PE=1 SV=1 - [RGAP1_HUMAN]	34.31	2.85	15	2	2	2	1.94338e+06	632	70.9818	8.88037
Q8N1G4	LRRC47	Leucine-rich repeat-containing protein 47 OS=Homo sapiens GN=LRRC47 PE=1 SV=1 - [LRC47_HUMAN]	34.17	3.95	1	2	2	2	2.20266e+06	583	63.4337	8.27979
F2Z2I2	PFKFB3	6-phosphofructo-2-kinase/fructose-2,6-bisphosphatase 3 OS=Homo sapiens GN=PFKFB3 PE=1 SV=1 - [F2Z2I2_HUMAN]	33.42	5.05	7	2	2	2	8.48872e+06	455	52.5506	7.72314
Q8N3X1	FNBP4	Formin-binding protein 4 OS=Homo sapiens GN=FNBP4 PE=1 SV=3 - [FNBP4_HUMAN]	31.7	1.97	1	2	2	2	1.91908e+06	1017	110.198	4.7417
Q10570	CPSF1	Cleavage and polyadenylation specificity factor subunit 1 OS=Homo sapiens GN=CPSF1 PE=1 SV=2 - [CPSF1_HUMAN]	30.77	1.46	2	2	2	2	4.1385e+06	1443	160.782	6.40479
Q6ZN55	ZNF574	Zinc finger protein 574 OS=Homo sapiens GN=ZNF574 PE=1 SV=2 - [ZN574_HUMAN]	28.82	3.46	2	2	2	2	4.51862e+06	896	98.8371	8.07471
Q8TAQ2	SMARCC2	SWI/SNF complex subunit SMARCC2 OS=Homo sapiens GN=SMARCC2 PE=1 SV=1 - [SMRC2_HUMAN]	28.43	1.48	4	2	2	2	1.12576e+06	1214	132.797	5.69385
Q7KZF4	SND1	Staphylococcal nuclease domain-containing protein 1 OS=Homo sapiens GN=SND1 PE=1 SV=1 - [SND1_HUMAN]	28.33	3.52	2	2	2	2	3.57066e+06	910	101.934	7.1665
D6REM4	CSNK1A1	Casein kinase I isoform alpha OS=Homo sapiens GN=CSNK1A1 PE=1 SV=1 - [D6REM4_HUMAN]	27.16	9.75	7	2	2	2	1.68731e+06	236	27.723	9.43701
P49750	YLPM1	YLP motif-containing protein 1 OS=Homo sapiens GN=YLPM1 PE=1 SV=3 - [YLPM1_HUMAN]	26.43	1.18	2	2	2	2	974002	1951	219.849	6.56592
P49916	LIG3	DNA ligase 3 OS=Homo sapiens GN=LIG3 PE=1 SV=2 - [DNLI3_HUMAN]	25.32	2.08	1	2	2	2	3.38394e+06	1009	112.835	9.01221
Q9BRU9	UTP23	rRNA-processing protein UTP23 homolog OS=Homo sapiens GN=UTP23 PE=1 SV=2 - [UTP23_HUMAN]	24.33	10.04	3	2	2	2	2.69117e+06	249	28.3843	10.0669
H0YLQ3	ANKRD17	Ankyrin repeat domain-containing protein 17 (Fragment) OS=Homo sapiens GN=ANKRD17 PE=1 SV=1 - [H0YLQ3_HUMAN]	23.46	2.67	5	2	2	2	1.75386e+06	862	91.8705	6.40479
D6R9V2	WHSC1	Histone-lysine N-methyltransferase NSD2 (Fragment) OS=Homo sapiens GN=WHSC1 PE=1 SV=1 - [D6R9V2_HUMAN]	23.22	5.87	2	2	2	2	4.36682e+06	392	43.1841	8.646
Q13601	KRR1	KRR1 small subunit processome component homolog OS=Homo sapiens GN=KRR1 PE=1 SV=4 - [KRR1_HUMAN]	22.16	5.77	1	2	2	2	6.19833e+06	381	43.6377	9.77393
Q8TCJ2	STT3B	Dolichyl-diphosphooligosaccharide--protein glycosyltransferase subunit STT3B OS=Homo sapiens GN=STT3B PE=1 SV=1 - [STT3B_HUMAN]	21.01	2.78	1	2	2	2	5.70753e+06	826	93.6137	8.90967
Q02952	AKAP12	A-kinase anchor protein 12 OS=Homo sapiens GN=AKAP12 PE=1 SV=4 - [AKA12_HUMAN]	20.03	1.23	1	2	2	2	1.86161e+06	1782	191.367	4.41162
A0A087WY00	MYO5A	Unconventional myosin-Va OS=Homo sapiens GN=MYO5A PE=1 SV=1 - [A0A087WY00_HUMAN]	17.96	1.15	6	2	2	2	2.87762e+06	1828	212.067	8.63135
C9JD32	RPL23	60S ribosomal protein L23 (Fragment) OS=Homo sapiens GN=RPL23 PE=1 SV=1 - [C9JD32_HUMAN]	0	38.46	4	2	2	3	9.03348e+07	91	9.66339	11.4878
A8MU58	AIMP2	Aminoacyl tRNA synthase complex-interacting multifunctional protein 2 OS=Homo sapiens GN=AIMP2 PE=1 SV=2 - [A8MU58_HUMAN]	0	9.09	3	2	2	2	3.02689e+06	242	26.7429	8.07471
Q8N4N8	KIF2B	Kinesin-like protein KIF2B OS=Homo sapiens GN=KIF2B PE=1 SV=3 - [KIF2B_HUMAN]	76.4	1.63	2	1	1	1	9.67652e+06	673	76.2056	8.646
H7BY91	RPL36A	60S ribosomal protein L36a OS=Homo sapiens GN=RPL36A PE=4 SV=2 - [H7BY91_HUMAN]	73.92	18.57	7	1	1	1	8.39415e+06	70	8.23843	10.4038
A0A087X2D0	SRSF3	Serine/arginine-rich-splicing factor 3 OS=Homo sapiens GN=SRSF3 PE=1 SV=1 - [A0A087X2D0_HUMAN]	67.45	9.47	2	1	1	1	3.55329e+07	95	10.314	5.13525
O60814	HIST1H2BK	Histone H2B type 1-K OS=Homo sapiens GN=HIST1H2BK PE=1 SV=3 - [H2B1K_HUMAN]	65.63	8.73	16	1	1	1	1.20387e+07	126	13.8816	10.3159
P0DN76	U2AF1L5	Splicing factor U2AF 35 kDa subunit-like protein OS=Homo sapiens GN=U2AF1L5 PE=1 SV=1 - [U2AF5_HUMAN]	64.89	5.42	1	1	1	1	3.6853e+06	240	27.8545	8.80713
Q9NZM5	GLTSCR2	Glioma tumor suppressor candidate region gene 2 protein OS=Homo sapiens GN=GLTSCR2 PE=1 SV=2 - [GSCR2_HUMAN]	63.29	2.72	1	1	1	1	6.9239e+06	478	54.3564	10.3159
E9PF19	TBL2	Transducin beta-like protein 2 OS=Homo sapiens GN=TBL2 PE=1 SV=1 - [E9PF19_HUMAN]	59.47	3.16	3	1	1	1	5.47079e+06	411	45.9062	9.48096
P06748	NPM1	Nucleophosmin OS=Homo sapiens GN=NPM1 PE=1 SV=2 - [NPM_HUMAN]	57.29	3.06	1	1	1	1	4.97933e+06	294	32.5548	4.77979
J3KSS0	RPL26	60S ribosomal protein L26 OS=Homo sapiens GN=RPL26 PE=4 SV=1 - [J3KSS0_HUMAN]	57.21	14.29	7	1	1	1	1.04884e+07	63	7.56993	11.0044
H0Y641	LARP4B	La-related protein 4B (Fragment) OS=Homo sapiens GN=LARP4B PE=1 SV=2 - [H0Y641_HUMAN]	56.29	5.26	3	1	1	1	4.83623e+06	190	20.3905	8.26514
F8VVY6	ATXN2	Ataxin-2 (Fragment) OS=Homo sapiens GN=ATXN2 PE=1 SV=1 - [F8VVY6_HUMAN]	54.38	5.98	6	1	1	1	8.20176e+06	184	20.6938	4.79248
H7C1K0	SRRT	Serrate RNA effector molecule homolog (Fragment) OS=Homo sapiens GN=SRRT PE=1 SV=1 - [H7C1K0_HUMAN]	53.56	17.02	3	1	1	1	2.97133e+06	47	5.49085	10.7993
E9PKN4	CSDE1	Cold shock domain-containing protein E1 (Fragment) OS=Homo sapiens GN=CSDE1 PE=1 SV=1 - [E9PKN4_HUMAN]	53.11	28.26	3	1	1	1	6.04125e+06	46	5.07844	6.49365
K7ENG2	U2AF2	Splicing factor U2AF 65 kDa subunit OS=Homo sapiens GN=U2AF2 PE=1 SV=1 - [K7ENG2_HUMAN]	51.97	3.26	2	1	1	1	7.92268e+06	307	33.8799	5.03369
Q13243	SRSF5	Serine/arginine-rich splicing factor 5 OS=Homo sapiens GN=SRSF5 PE=1 SV=1 - [SRSF5_HUMAN]	50.82	5.15	1	1	1	2	1.04391e+07	272	31.2453	11.5903
B0QY59	GTPBP1	GTP-binding protein 1 (Fragment) OS=Homo sapiens GN=GTPBP1 PE=1 SV=1 - [B0QY59_HUMAN]	50.66	2.87	2	1	1	1	6.70926e+06	349	37.8295	10.5649
M0QZN2	RPS5	40S ribosomal protein S5 OS=Homo sapiens GN=RPS5 PE=1 SV=1 - [M0QZN2_HUMAN]	50.1	9.7	4	1	1	1	4.31237e+07	134	14.7537	8.48486
F8VQ14	CCT2	T-complex protein 1 subunit beta OS=Homo sapiens GN=CCT2 PE=1 SV=1 - [F8VQ14_HUMAN]	49.09	2.88	3	1	1	1	8.10018e+06	416	44.7846	6.53662
S4R3P9	WDR11	WD repeat-containing protein 11 OS=Homo sapiens GN=WDR11 PE=1 SV=1 - [S4R3P9_HUMAN]	48.14	3.02	2	1	1	1	3.13501e+06	199	22.3561	8.1333
A5YKK6	CNOT1	CCR4-NOT transcription complex subunit 1 OS=Homo sapiens GN=CNOT1 PE=1 SV=2 - [CNOT1_HUMAN]	46.46	0.46	1	1	1	1		2376	266.768	7.10791
H3BNU8	KNOP1	Lysine-rich nucleolar protein 1 OS=Homo sapiens GN=KNOP1 PE=1 SV=1 - [H3BNU8_HUMAN]	45.72	8.76	2	1	1	1	5.40975e+06	137	15.5588	9.39307
P53680	AP2S1	AP-2 complex subunit sigma OS=Homo sapiens GN=AP2S1 PE=1 SV=2 - [AP2S1_HUMAN]	45.55	4.93	4	1	1	1	6.12966e+06	142	17.0067	6.17627
Q96HE9	PRR11	Proline-rich protein 11 OS=Homo sapiens GN=PRR11 PE=1 SV=1 - [PRR11_HUMAN]	45.44	2.78	1	1	1	1	2.12888e+06	360	40.0596	10.1108
C9JZ81	XRCC5	X-ray repair cross-complementing protein 5 (Fragment) OS=Homo sapiens GN=XRCC5 PE=1 SV=1 - [C9JZ81_HUMAN]	44.95	8.4	2	1	1	1	4.31193e+06	131	14.8094	4.89404
I3L445	PELP1	Proline-, glutamic acid- and leucine-rich protein 1 (Fragment) OS=Homo sapiens GN=PELP1 PE=1 SV=1 - [I3L445_HUMAN]	44.91	3.65	4	1	1	1	2.43677e+06	301	32.227	8.14795
H0YJH9	PABPN1	Polyadenylate-binding protein 2 (Fragment) OS=Homo sapiens GN=PABPN1 PE=1 SV=1 - [H0YJH9_HUMAN]	44.06	11.46	4	1	1	1	4.86003e+06	96	11.0747	11.2681
H0Y6W0	TOP3B	DNA topoisomerase (Fragment) OS=Homo sapiens GN=TOP3B PE=1 SV=1 - [H0Y6W0_HUMAN]	44.01	1.52	2	1	1	1	1.7275e+06	525	59.3429	8.104
E5RFK1	STAU2	Double-stranded RNA-binding protein Staufen homolog 2 (Fragment) OS=Homo sapiens GN=STAU2 PE=1 SV=1 - [E5RFK1_HUMAN]	43.75	6.37	12	1	1	1	2.93742e+06	204	22.7845	9.0708
Q8IV96	DDX6	DDX6 protein OS=Homo sapiens GN=DDX6 PE=1 SV=1 - [Q8IV96_HUMAN]	43.64	5.35	2	1	1	1	3.11701e+06	187	20.4135	9.05615
P62857	RPS28	40S ribosomal protein S28 OS=Homo sapiens GN=RPS28 PE=1 SV=1 - [RS28_HUMAN]	43.4	17.39	1	1	1	1	6.14328e+07	69	7.8362	10.6968
O15371	EIF3D	Eukaryotic translation initiation factor 3 subunit D OS=Homo sapiens GN=EIF3D PE=1 SV=1 - [EIF3D_HUMAN]	43.11	1.64	1	1	1	1	2.24907e+06	548	63.9324	6.04932
H0Y8P7	FIP1L1	Pre-mRNA 3'-end-processing factor FIP1 (Fragment) OS=Homo sapiens GN=FIP1L1 PE=1 SV=1 - [H0Y8P7_HUMAN]	43.03	2.76	2	1	1	1	3.49094e+06	254	29.4758	9.71533
Q7Z333	SETX	Probable helicase senataxin OS=Homo sapiens GN=SETX PE=1 SV=4 - [SETX_HUMAN]	42.73	0.49	1	1	1	1	1.68906e+06	2677	302.689	7.1665
Q9NUL7	DDX28	Probable ATP-dependent RNA helicase DDX28 OS=Homo sapiens GN=DDX28 PE=1 SV=2 - [DDX28_HUMAN]	40.82	2.04	1	1	1	1	1.30489e+06	540	59.5445	10.4185
H0YFY6	NUMA1	Nuclear mitotic apparatus protein 1 (Fragment) OS=Homo sapiens GN=NUMA1 PE=1 SV=1 - [H0YFY6_HUMAN]	40.37	1.24	2	1	1	1	451880	964	107.345	9.08545
R4GNG4	SPOUT1	Protein SPOUT1 (Fragment) OS=Homo sapiens GN=SPOUT1 PE=1 SV=1 - [R4GNG4_HUMAN]	40.29	14.94	2	1	1	1	4357707	87	9.28664	9.34912
A0A087WWS1	THOC1	THO complex subunit 1 OS=Homo sapiens GN=THOC1 PE=1 SV=1 - [A0A087WWS1_HUMAN]	39.23	1.37	2	1	1	1	2.60107e+06	657	75.6045	4.98291
P47914	RPL29	60S ribosomal protein L29 OS=Homo sapiens GN=RPL29 PE=1 SV=2 - [RL29_HUMAN]	38.69	9.43	1	1	1	1	2.80821e+08	159	17.7411	11.6636
Q8TD43	TRPM4	Transient receptor potential cation channel subfamily M member 4 OS=Homo sapiens GN=TRPM4 PE=1 SV=1 - [TRPM4_HUMAN]	38.42	0.99	1	1	1	1	5.60829e+06	1214	134.215	8.14795
P62191	PSMC1	26S protease regulatory subunit 4 OS=Homo sapiens GN=PSMC1 PE=1 SV=1 - [PRS4_HUMAN]	38.36	5.45	9	1	2	2	6.0525e+06	440	49.1537	6.21436
C9JH00	CAND2	Cullin-associated NEDD8-dissociated protein 2 (Fragment) OS=Homo sapiens GN=CAND2 PE=1 SV=1 - [C9JH00_HUMAN]	38.11	3.68	2	1	1	1		163	18.3642	6.84424
B7Z4L4	RPN1	Dolichyl-diphosphooligosaccharide--protein glycosyltransferase subunit 1 OS=Homo sapiens GN=RPN1 PE=1 SV=1 - [B7Z4L4_HUMAN]	38.08	2.53	2	1	1	1	2.54167e+06	435	49.89	6.55127
Q8TEQ6	GEMIN5	Gem-associated protein 5 OS=Homo sapiens GN=GEMIN5 PE=1 SV=3 - [GEMI5_HUMAN]	37.79	0.99	1	1	1	1	3.33184e+06	1508	168.483	6.62451
A0A0A6YYC7	ZFP91-CNTF	HCG2042749, isoform CRA_d OS=Homo sapiens GN=ZFP91-CNTF PE=4 SV=1 - [A0A0A6YYC7_HUMAN]	36.48	2.27	2	1	1	1	1.29479e+06	529	59.5339	8.19189
E9PMD7	PPP1CA	Serine/threonine-protein phosphatase (Fragment) OS=Homo sapiens GN=PPP1CA PE=1 SV=1 - [E9PMD7_HUMAN]	35.82	5.53	6	1	1	1	5.15283e+06	253	28.8793	4.86865
C9JG87	MRPL39	39S ribosomal protein L39, mitochondrial (Fragment) OS=Homo sapiens GN=MRPL39 PE=1 SV=1 - [C9JG87_HUMAN]	35.73	3.7	2	1	1	1	967552	297	34.0104	8.14795
S4R455	MRPL19	39S ribosomal protein L19, mitochondrial (Fragment) OS=Homo sapiens GN=MRPL19 PE=1 SV=1 - [S4R455_HUMAN]	35.67	17.24	3	1	1	1	761022	58	6.61041	6.66846
A0A087X1P7	DDX52	Probable ATP-dependent RNA helicase DDX52 OS=Homo sapiens GN=DDX52 PE=1 SV=1 - [A0A087X1P7_HUMAN]	35.5953	8.25	4	1	1	3	2.49156e+06	97	11.0346	9.87646
H0YMN5	INO80	DNA helicase INO80 OS=Homo sapiens GN=INO80 PE=1 SV=1 - [H0YMN5_HUMAN]	35.37	1.09	2	1	1	1	1.02404e+06	1104	127.886	9.42236
C9J9L9	ARHGDIG	Rho GDP-dissociation inhibitor 3 (Fragment) OS=Homo sapiens GN=ARHGDIG PE=4 SV=1 - [C9J9L9_HUMAN]	35.12	4.41	8	1	1	1	376270	136	14.8646	5.09717
Q6NW34	NEPRO	Nucleolus and neural progenitor protein OS=Homo sapiens GN=NEPRO PE=1 SV=3 - [NEPRO_HUMAN]	34.86	1.76	1	1	1	1	2.91922e+06	567	64.5104	9.74463
F8VS07	LIMA1	LIM domain and actin-binding protein 1 OS=Homo sapiens GN=LIMA1 PE=1 SV=1 - [F8VS07_HUMAN]	34.68	2.41	3	1	1	1	3.98797e+06	456	51.0591	5.49072
F8VNY5	CCDC59	Thyroid transcription factor 1-associated protein 26 (Fragment) OS=Homo sapiens GN=CCDC59 PE=1 SV=1 - [F8VNY5_HUMAN]	34.44	5.52	2	1	1	1	2.67183e+06	181	21.2649	9.48096
P51610	HCFC1	Host cell factor 1 OS=Homo sapiens GN=HCFC1 PE=1 SV=2 - [HCFC1_HUMAN]	33.87	0.64	2	1	1	1		2035	208.602	7.45947
Q15058	KIF14	Kinesin-like protein KIF14 OS=Homo sapiens GN=KIF14 PE=1 SV=1 - [KIF14_HUMAN]	32.97	0.67	1	1	1	1	1.21681e+06	1648	186.375	7.91357
Q9Y3B9	RRP15	RRP15-like protein OS=Homo sapiens GN=RRP15 PE=1 SV=2 - [RRP15_HUMAN]	32.91	3.9	1	1	1	1	2.50778e+06	282	31.4645	5.51611
Q9UK59	DBR1	Lariat debranching enzyme OS=Homo sapiens GN=DBR1 PE=1 SV=2 - [DBR1_HUMAN]	32.76	2.02	1	1	1	1	2.09134e+06	544	61.5163	5.46533
C9JZL3	OGT	UDP-N-acetylglucosamine--peptide N-acetylglucosaminyltransferase 110 kDa subunit (Fragment) OS=Homo sapiens GN=OGT PE=1 SV=1 - [C9JZL3_HUMAN]	32.68	7.69	2	1	1	1	2.98579e+06	156	17.5519	6.52197
H0YAI9	NSA2	Ribosome biogenesis protein NSA2 homolog (Fragment) OS=Homo sapiens GN=NSA2 PE=1 SV=1 - [H0YAI9_HUMAN]	32.6	10.2	3	1	1	1	2.19515e+06	98	11.5284	10.9312
J3KSH6	HES7	Transcription factor HES-7 (Fragment) OS=Homo sapiens GN=HES7 PE=1 SV=1 - [J3KSH6_HUMAN]	32.42	4.14	4	1	1	1	925016	145	16.3959	10.4038
U3KQ62	TAB2	TGF-beta-activated kinase 1 and MAP3K7-binding protein 2 (Fragment) OS=Homo sapiens GN=TAB2 PE=1 SV=1 - [U3KQ62_HUMAN]	32.37	48.48	2	1	1	1	7.81795e+06	33	3.81391	6.50732
O43172	PRPF4	U4/U6 small nuclear ribonucleoprotein Prp4 OS=Homo sapiens GN=PRPF4 PE=1 SV=2 - [PRP4_HUMAN]	32.25	2.68	1	1	1	1	3.2228e+06	522	58.4124	7.41553
Q9BRZ2	TRIM56	E3 ubiquitin-protein ligase TRIM56 OS=Homo sapiens GN=TRIM56 PE=1 SV=3 - [TRI56_HUMAN]	32.11	1.32	1	1	1	1	3.31572e+06	755	81.4365	7.73779
J3KSZ6	TERF2	Telomeric repeat-binding factor 2 (Fragment) OS=Homo sapiens GN=TERF2 PE=1 SV=1 - [J3KSZ6_HUMAN]	31.75	9.72	5	1	1	1	5.59265e+06	144	15.456	9.5835
Q5T8A7	PPP1R26	Protein phosphatase 1 regulatory subunit 26 OS=Homo sapiens GN=PPP1R26 PE=1 SV=1 - [PPR26_HUMAN]	30.55	0.66	1	1	1	1		1209	127.274	8.5874
H0Y670	TH	Tyrosine 3-monooxygenase (Fragment) OS=Homo sapiens GN=TH PE=1 SV=1 - [H0Y670_HUMAN]	30.52	22.22	1	1	1	1	1.14668e+06	45	5.30963	5.78271
Q8IZ69	TRMT2A	tRNA (uracil-5-)-methyltransferase homolog A OS=Homo sapiens GN=TRMT2A PE=1 SV=2 - [TRM2A_HUMAN]	30.41	1.44	2	1	1	1	5.95356e+06	625	68.6822	7.94287
P51532	SMARCA4	Transcription activator BRG1 OS=Homo sapiens GN=SMARCA4 PE=1 SV=2 - [SMCA4_HUMAN]	30.36	2.06	22	1	3	3	3.54747e+06	1647	184.53	7.88428
Q9UBL6	CPNE7	Copine-7 OS=Homo sapiens GN=CPNE7 PE=1 SV=1 - [CPNE7_HUMAN]	30.35	1.42	1	1	1	1	3.49323e+06	633	70.2492	6.37939
B5MCF9	PES1	Pescadillo homolog OS=Homo sapiens GN=PES1 PE=1 SV=1 - [B5MCF9_HUMAN]	30.21	1.58	2	1	1	1	1.40351e+06	571	66.036	7.50342
C9JHK9	ABCF2	ATP-binding cassette sub-family F member 2 (Fragment) OS=Homo sapiens GN=ABCF2 PE=1 SV=1 - [C9JHK9_HUMAN]	30.13	4.58	3	1	1	1	1.34268e+06	240	26.9129	6.81494
P51531	SMARCA2	Probable global transcription activator SNF2L2 OS=Homo sapiens GN=SMARCA2 PE=1 SV=2 - [SMCA2_HUMAN]	30.01	2.14	21	1	3	3	3.0544e+06	1590	181.166	7.1958
E5RFR9	PPP2R2A	Serine/threonine-protein phosphatase 2A 55 kDa regulatory subunit B alpha isoform (Fragment) OS=Homo sapiens GN=PPP2R2A PE=1 SV=1 - [E5RFR9_HUMAN]	29.66	5.58	3	1	1	1	2.77271e+06	197	22.9921	7.25439
A0A0J9YW54	RALGAPB	Ral GTPase-activating protein subunit beta (Fragment) OS=Homo sapiens GN=RALGAPB PE=1 SV=1 - [A0A0J9YW54_HUMAN]	29.48	0.92	1	1	1	1	641947	866	96.342	5.80811
Q9Y295	DRG1	Developmentally-regulated GTP-binding protein 1 OS=Homo sapiens GN=DRG1 PE=1 SV=1 - [DRG1_HUMAN]	29.34	3	1	1	1	1	4.43096e+06	367	40.5168	8.89502
C9JTK6	OLA1	Obg-like ATPase 1 (Fragment) OS=Homo sapiens GN=OLA1 PE=1 SV=1 - [C9JTK6_HUMAN]	29.34	9.48	3	1	1	1	386288	116	12.2944	8.90967
B3KME9	DCAF13	DDB1- and CUL4-associated factor 13 OS=Homo sapiens GN=DCAF13 PE=1 SV=1 - [B3KME9_HUMAN]	29.07	6.33	3	1	1	1	2.07375e+06	221	25.3327	7.7085
J3KSF5	SENP3	Sentrin-specific protease 3 (Fragment) OS=Homo sapiens GN=SENP3 PE=4 SV=1 - [J3KSF5_HUMAN]	29.07	10.98	6	1	1	1	6.24927e+06	82	9.92328	9.53955
B5MCP9	RPS7	40S ribosomal protein S7 OS=Homo sapiens GN=RPS7 PE=1 SV=1 - [B5MCP9_HUMAN]	28.9	4.81	2	1	1	1	1.51266e+06	187	21.2988	10.272
Q86V81	ALYREF	THO complex subunit 4 OS=Homo sapiens GN=ALYREF PE=1 SV=3 - [THOC4_HUMAN]	28.88	7	2	1	1	1	7.47722e+06	257	26.8716	11.1509
H0Y9R4	RPL9	60S ribosomal protein L9 (Fragment) OS=Homo sapiens GN=RPL9 PE=1 SV=1 - [H0Y9R4_HUMAN]	28.62	12.09	4	1	1	1	6.66074e+06	91	10.1492	7.12256
D6RGE2	ISOC1	Isochorismatase domain-containing protein 1 (Fragment) OS=Homo sapiens GN=ISOC1 PE=1 SV=1 - [D6RGE2_HUMAN]	27.96	5.85	2	1	1	1	2.35335e+06	188	20.2266	7.21045
Q5QPM2	RALY	RNA-binding protein Raly (Fragment) OS=Homo sapiens GN=RALY PE=1 SV=1 - [Q5QPM2_HUMAN]	27.57	12.36	4	1	1	1	5.91338e+06	89	9.70804	9.83252
P82933	MRPS9	28S ribosomal protein S9, mitochondrial OS=Homo sapiens GN=MRPS9 PE=1 SV=2 - [RT09_HUMAN]	27.44	2.53	1	1	1	1		396	45.8058	9.51025
Q5T7U4	GTF3C5	General transcription factor 3C polypeptide 5 (Fragment) OS=Homo sapiens GN=GTF3C5 PE=1 SV=1 - [Q5T7U4_HUMAN]	27.04	3.69	3	1	1	1	1.14091e+06	244	28.4948	9.20264
R4GNH9	EXOSC1	Exosome complex component CSL4 OS=Homo sapiens GN=EXOSC1 PE=1 SV=1 - [R4GNH9_HUMAN]	26.87	11.51	6	1	1	1	3.00233e+06	139	15.0958	9.5542
Q96RR1	PEO1	Twinkle protein, mitochondrial OS=Homo sapiens GN=PEO1 PE=1 SV=1 - [PEO1_HUMAN]	26.8	1.75	1	1	1	1	1.18697e+06	684	77.106	8.98291
E9PI14	MRPL16	39S ribosomal protein L16, mitochondrial (Fragment) OS=Homo sapiens GN=MRPL16 PE=1 SV=1 - [E9PI14_HUMAN]	26.67	11.63	2	1	1	1	2.43264e+06	86	9.57598	10.1987
Q9H9J4	USP42	Ubiquitin carboxyl-terminal hydrolase 42 OS=Homo sapiens GN=USP42 PE=1 SV=3 - [UBP42_HUMAN]	26.59	0.83	1	1	1	1	3.08122e+06	1324	145.302	8.63135
C9JWC4	HJURP	Holliday junction recognition protein (Fragment) OS=Homo sapiens GN=HJURP PE=1 SV=1 - [C9JWC4_HUMAN]	26.04	1.93	2	1	1	1	1.13654e+06	570	64.2377	9.72998
O75152	ZC3H11A	Zinc finger CCCH domain-containing protein 11A OS=Homo sapiens GN=ZC3H11A PE=1 SV=3 - [ZC11A_HUMAN]	25.85	1.6	1	1	1	1	4.60677e+06	810	89.076	8.36768
E7ENZ3	CCT5	T-complex protein 1 subunit epsilon OS=Homo sapiens GN=CCT5 PE=1 SV=1 - [E7ENZ3_HUMAN]	25.58	2.06	5	1	1	1	1.25347e+06	486	53.814	6.41748
F8WF67	ZC3H15	Zinc finger CCCH domain-containing protein 15 OS=Homo sapiens GN=ZC3H15 PE=1 SV=1 - [F8WF67_HUMAN]	25.41	9.46	3	1	1	1	5.35574e+06	74	8.46159	10.0962
F2Z2W4	ASCC2	Activating signal cointegrator 1 complex subunit 2 OS=Homo sapiens GN=ASCC2 PE=1 SV=1 - [F2Z2W4_HUMAN]	25.28	43.24	4	1	1	1	4.68963e+06	37	4.07515	8.5874
Q96A35	MRPL24	39S ribosomal protein L24, mitochondrial OS=Homo sapiens GN=MRPL24 PE=1 SV=1 - [RM24_HUMAN]	25.18	4.63	1	1	1	1	1.70485e+06	216	24.899	9.29053
Q8N8A6	DDX51	ATP-dependent RNA helicase DDX51 OS=Homo sapiens GN=DDX51 PE=1 SV=3 - [DDX51_HUMAN]	24.83	1.8	1	1	1	1	2.90679e+06	666	72.4126	8.1626
O43660	PLRG1	Pleiotropic regulator 1 OS=Homo sapiens GN=PLRG1 PE=1 SV=1 - [PLRG1_HUMAN]	24.79	5.25	1	1	1	1	1.13547e+07	514	57.1581	9.17334
O60306	AQR	Intron-binding protein aquarius OS=Homo sapiens GN=AQR PE=1 SV=4 - [AQR_HUMAN]	24.73	0.81	1	1	1	1	1.71823e+06	1485	171.186	6.3667
H7C124	THEMIS2	Protein THEMIS2 (Fragment) OS=Homo sapiens GN=THEMIS2 PE=1 SV=1 - [H7C124_HUMAN]	24.73	2.3	1	1	1	1	7.73041e+06	391	44.2568	6.11279
Q9ULW0	TPX2	Targeting protein for Xklp2 OS=Homo sapiens GN=TPX2 PE=1 SV=2 - [TPX2_HUMAN]	24.7	1.34	1	1	1	1	1.06026e+06	747	85.6	9.23193
O00257	CBX4	E3 SUMO-protein ligase CBX4 OS=Homo sapiens GN=CBX4 PE=1 SV=3 - [CBX4_HUMAN]	24.28	1.96	1	1	1	1	1.60601e+06	560	61.3295	9.36377
E7EWM7	TERF1	Telomeric repeat-binding factor 1 (Fragment) OS=Homo sapiens GN=TERF1 PE=1 SV=1 - [E7EWM7_HUMAN]	23.98	5.91	2	1	1	1	2.28431e+06	186	21.3797	6.41748
Q7Z2T5	TRMT1L	TRMT1-like protein OS=Homo sapiens GN=TRMT1L PE=1 SV=2 - [TRM1L_HUMAN]	22.77	1.5	1	1	1	1	4.30168e+06	733	81.6952	7.88428
Q59FY4	ACACA	Acetyl-CoA carboxylase 1 (Fragment) OS=Homo sapiens GN=ACACA PE=1 SV=1 - [Q59FY4_HUMAN]	21.71	1.1	2	1	1	1	1.5142e+06	998	114.546	6.72705
Q9H2K8	TAOK3	Serine/threonine-protein kinase TAO3 OS=Homo sapiens GN=TAOK3 PE=1 SV=2 - [TAOK3_HUMAN]	21.51	0.89	1	1	1	1		898	105.34	7.29834
Q12873	CHD3	Chromodomain-helicase-DNA-binding protein 3 OS=Homo sapiens GN=CHD3 PE=1 SV=3 - [CHD3_HUMAN]	21.49	0.65	1	1	1	1	2.50199e+06	2000	226.45	7.29834
Q14566	MCM6	DNA replication licensing factor MCM6 OS=Homo sapiens GN=MCM6 PE=1 SV=1 - [MCM6_HUMAN]	20.44	1.58	1	1	1	1	4.03209e+06	821	92.8312	5.41455
Q5VT82	PCDH9	Protocadherin 9 OS=Homo sapiens GN=PCDH9 PE=1 SV=1 - [Q5VT82_HUMAN]	20.43	0.97	3	1	1	1	519965	1032	113.641	5.41455
E5RFP7	ESCO2	N-acetyltransferase ESCO2 (Fragment) OS=Homo sapiens GN=ESCO2 PE=1 SV=1 - [E5RFP7_HUMAN]	20.26	6.02	4	1	1	1	1.41808e+06	133	15.3157	8.93896
O75525	KHDRBS3	KH domain-containing, RNA-binding, signal transduction-associated protein 3 OS=Homo sapiens GN=KHDRBS3 PE=1 SV=1 - [KHDR3_HUMAN]	0	3.18	1	1	1	1	2.08141e+06	346	38.7756	7.60596
Q96T58	SPEN	Msx2-interacting protein OS=Homo sapiens GN=SPEN PE=1 SV=1 - [MINT_HUMAN]	0	0.3	1	1	1	1	3.57476e+06	3664	402.004	7.63525
Q9ULJ3	ZBTB21	Zinc finger and BTB domain-containing protein 21 OS=Homo sapiens GN=ZBTB21 PE=1 SV=2 - [ZBT21_HUMAN]	0	1.03	1	1	1	1	1.82736e+06	1066	118.796	8.29443
E7ENQ1	MAP4K4	Mitogen-activated protein kinase kinase kinase kinase 4 OS=Homo sapiens GN=MAP4K4 PE=1 SV=1 - [E7ENQ1_HUMAN]	0	0.69	10	1	1	1	1.65973e+06	1154	132.084	7.53271
F8WCA5	RBM6	RNA-binding protein 6 OS=Homo sapiens GN=RBM6 PE=1 SV=1 - [F8WCA5_HUMAN]	0	1.15	3	1	1	1	655231	697	80.3404	5.84619
J3QQW9	SUZ12	Polycomb protein SUZ12 OS=Homo sapiens GN=SUZ12 PE=1 SV=1 - [J3QQW9_HUMAN]	0	1.4	2	1	1	1	2.36688e+06	716	80.2712	8.76318
O75691	UTP20	Small subunit processome component 20 homolog OS=Homo sapiens GN=UTP20 PE=1 SV=3 - [UTP20_HUMAN]	0	0.43	1	1	1	1	2.30311e+06	2785	318.182	7.38623
Q9H8V3	ECT2	Protein ECT2 OS=Homo sapiens GN=ECT2 PE=1 SV=4 - [ECT2_HUMAN]	0	1.2	1	1	1	1		914	103.439	7.7085
F5GX77	TRMT112	Multifunctional methyltransferase subunit TRM112-like protein OS=Homo sapiens GN=TRMT112 PE=1 SV=1 - [F5GX77_HUMAN]	0	12.26	2	1	1	1	2.85487e+06	106	11.9643	8.07471
Q5TFJ7	KPNA6	Importin subunit alpha-7 (Fragment) OS=Homo sapiens GN=KPNA6 PE=1 SV=1 - [Q5TFJ7_HUMAN]	0	3.43	5	1	1	1	2.15276e+06	321	35.4352	5.42725
D6RIY6	EXOSC9	Exosome complex component RRP45 OS=Homo sapiens GN=EXOSC9 PE=1 SV=1 - [D6RIY6_HUMAN]	0	2.6	2	1	1	1		423	46.948	5.16064
H7BXG6	ZNF541	Zinc finger protein 541 (Fragment) OS=Homo sapiens GN=ZNF541 PE=4 SV=1 - [H7BXG6_HUMAN]	0	2.5	4	1	1	1	5.98312e+06	679	73.4333	9.39307
A2AB05	MDC1	Mediator of DNA damage checkpoint protein 1 (Fragment) OS=Homo sapiens GN=MDC1 PE=1 SV=1 - [A2AB05_HUMAN]	0	6.17	2	1	1	1	658196	162	18.1712	5.10986
A0A087WVR3	UHRF1	E3 ubiquitin-protein ligase UHRF1 OS=Homo sapiens GN=UHRF1 PE=1 SV=1 - [A0A087WVR3_HUMAN]	0	1.24	1	1	1	1	716906	806	91.0427	7.44482
P05787	KRT8	Keratin, type II cytoskeletal 8 OS=Homo sapiens GN=KRT8 PE=1 SV=7 - [K2C8_HUMAN]	105.87	3.93	7	1	2	2	1.22742e+07	483	53.6711	5.59229
C9JM50	KRT19	Keratin, type I cytoskeletal 19 (Fragment) OS=Homo sapiens GN=KRT19 PE=1 SV=1 - [C9JM50_HUMAN]	82.0386	12.76	16	1	3	3	2.45591e+07	196	20.8305	5.42725

## Sheet:  common proteins
Accession	Gene Symbol	Description	OVE_Score	OVE_Coverage	OVE_# Proteins	OVE_# Unique Peptides	OVE_# Peptides	OVE_# PSMs	OVE_Area	NCC_Score	NCC_Coverage	NCC_# Proteins	NCC_# Unique Peptides	NCC_# Peptides	NCC_# PSMs	NCC_Area	# AAs	MW [kDa]	calc. pI
Q15149	PLEC	Plectin OS=Homo sapiens GN=PLEC PE=1 SV=3 - [PLEC_HUMAN]	823.569	9.95	4	40	41	44	2.77993e+07	774.492	9.84	6	40	40	43	2.91095e+07	4684	531.466	5.96045
P52732	KIF11	Kinesin-like protein KIF11 OS=Homo sapiens GN=KIF11 PE=1 SV=2 - [KIF11_HUMAN]	1023.68	33.33	1	34	34	40	3.96692e+08	890.383	24.53	1	23	23	30	7.1087e+08	1056	119.085	5.64307
A0A0A0MRV0	RRBP1	Ribosome-binding protein 1 OS=Homo sapiens GN=RRBP1 PE=1 SV=1 - [A0A0A0MRV0_HUMAN]	724.138	21.28	29	24	25	27	1.28479e+08	671.87	17.94	33	25	25	28	1.43167e+08	1410	152.365	8.60205
Q5HY54	FLNA	Filamin-A OS=Homo sapiens GN=FLNA PE=1 SV=1 - [Q5HY54_HUMAN]	428.061	10.36	8	19	19	19	6.74755e+07	488.194	10.74	6	19	19	19	6.6334e+07	2607	276.378	6.04932
Q9Y2W1	THRAP3	Thyroid hormone receptor-associated protein 3 OS=Homo sapiens GN=THRAP3 PE=1 SV=2 - [TR150_HUMAN]	349.322	18.64	1	19	20	20	1.23418e+08	296.918	13.72	1	14	14	14	1.78618e+08	955	108.601	10.1548
P35579	MYH9	Myosin-9 OS=Homo sapiens GN=MYH9 PE=1 SV=4 - [MYH9_HUMAN]	451.54	13.67	2	19	23	23	3.52715e+07	377.952	9.69	1	13	16	16	2.43877e+07	1960	226.392	5.60498
Q01082	SPTBN1	Spectrin beta chain, non-erythrocytic 1 OS=Homo sapiens GN=SPTBN1 PE=1 SV=2 - [SPTB2_HUMAN]	339.279	8.76	5	17	17	17	1.92288e+07	215.33	4.02	9	9	9	9	1.31595e+07	2364	274.439	5.56689
P15924	DSP	Desmoplakin OS=Homo sapiens GN=DSP PE=1 SV=3 - [DESP_HUMAN]	332.729	5.75	1	17	17	18	1.415e+07	136.366	1.78	1	5	5	5	6.9048e+06	2871	331.569	6.81494
Q00839	HNRNPU	Heterogeneous nuclear ribonucleoprotein U OS=Homo sapiens GN=HNRNPU PE=1 SV=6 - [HNRPU_HUMAN]	454.802	22.79	2	15	15	19	8.29402e+07	519.059	25.09	2	18	18	21	2.85556e+08	825	90.528	5.99854
A0A0D9SF54	SPTAN1	Spectrin alpha chain, non-erythrocytic 1 OS=Homo sapiens GN=SPTAN1 PE=1 SV=1 - [A0A0D9SF54_HUMAN]	339.925	7.53	6	15	15	15	1.24657e+07	285.77	8.02	3	18	18	18	1.23774e+07	2457	282.662	5.33838
Q9NR30	DDX21	Nucleolar RNA helicase 2 OS=Homo sapiens GN=DDX21 PE=1 SV=5 - [DDX21_HUMAN]	444.11	20.43	1	15	16	16	7.19997e+07	482.038	20.82	1	13	15	16	1.36275e+08	783	87.2904	9.27588
P36578	RPL4	60S ribosomal protein L4 OS=Homo sapiens GN=RPL4 PE=1 SV=5 - [RL4_HUMAN]	309.352	35.83	4	15	15	15	1.7552e+08	359.681	36.07	4	13	13	15	1.07457e+09	427	47.6674	11.063
P11387	TOP1	DNA topoisomerase 1 OS=Homo sapiens GN=TOP1 PE=1 SV=2 - [TOP1_HUMAN]	376.696	18.3	13	15	15	17	3.48678e+07	402.536	15.03	3	13	13	15	1.30388e+08	765	90.6689	9.30518
Q08211	DHX9	ATP-dependent RNA helicase A OS=Homo sapiens GN=DHX9 PE=1 SV=4 - [DHX9_HUMAN]	379.545	13.7	1	15	15	16	2.77577e+07	337.484	10.31	1	11	11	12	1.05979e+08	1270	140.869	6.84424
Q14764	MVP	Major vault protein OS=Homo sapiens GN=MVP PE=1 SV=4 - [MVP_HUMAN]	398.945	17.92	10	14	14	16	87280126	255.411	18.25	10	13	13	14	7.63267e+07	893	99.2659	5.47803
P02545	LMNA	Prelamin-A/C OS=Homo sapiens GN=LMNA PE=1 SV=1 - [LMNA_HUMAN]	348.786	24.7	8	14	14	15	1.99154e+07	221.686	17.77	8	9	9	9	1.56337e+07	664	74.0947	7.02002
P98175	RBM10	RNA-binding protein 10 OS=Homo sapiens GN=RBM10 PE=1 SV=3 - [RBM10_HUMAN]	417.961	17.85	4	13	13	17	1.68551e+08	373.071	16.88	2	10	11	13	9.15461e+07	930	103.469	5.97314
P19338	NCL	Nucleolin OS=Homo sapiens GN=NCL PE=1 SV=3 - [NUCL_HUMAN]	360.956	18.87	6	12	12	15	5.21483e+08	340.133	20.42	2	14	14	17	8.84777e+08	710	76.5684	4.70361
G3V529	DDX24	ATP-dependent RNA helicase DDX24 OS=Homo sapiens GN=DDX24 PE=1 SV=1 - [G3V529_HUMAN]	267.826	17.52	4	11	11	13	3.66453e+07	276.387	19	4	13	13	15	3.1938e+07	816	91.4239	8.82178
P35251	RFC1	Replication factor C subunit 1 OS=Homo sapiens GN=RFC1 PE=1 SV=4 - [RFC1_HUMAN]	254.507	12.89	2	11	11	11	2.63299e+07	361.351	9.41	2	9	9	13	3.3384e+07	1148	128.175	9.36377
P39023	RPL3	60S ribosomal protein L3 OS=Homo sapiens GN=RPL3 PE=1 SV=2 - [RL3_HUMAN]	149.141	33.5	6	11	11	12	2.86288e+07	149.782	16.13	6	7	7	9	7.29475e+07	403	46.0798	10.1841
H0YAN8	ARHGEF10	Rho guanine nucleotide exchange factor 10 (Fragment) OS=Homo sapiens GN=ARHGEF10 PE=1 SV=1 - [H0YAN8_HUMAN]	159.272	15.08	3	11	11	11	2.92528e+07	81.82	4.66	3	4	4	4	1.51861e+07	988	109.583	8.00146
A0A0A0MRM8	MYO6	Unconventional myosin-VI OS=Homo sapiens GN=MYO6 PE=1 SV=1 - [A0A0A0MRM8_HUMAN]	249.038	10.53	5	11	11	11	8.22342e+06	42.5737	1.6	4	2	2	2	7.63282e+06	1253	144.924	8.55811
H7BXY3	DHX30	Putative ATP-dependent RNA helicase DHX30 OS=Homo sapiens GN=DHX30 PE=1 SV=1 - [H7BXY3_HUMAN]	192.925	9.09	2	10	10	11	2.84265e+07	475.031	18.44	2	19	19	19	5.60907e+07	1166	130.469	8.55811
O75533	SF3B1	Splicing factor 3B subunit 1 OS=Homo sapiens GN=SF3B1 PE=1 SV=3 - [SF3B1_HUMAN]	289.011	9.43	2	10	10	11	3.76231e+07	220.838	8.28	2	9	9	9	4.74903e+07	1304	145.738	7.09326
Q14684	RRP1B	Ribosomal RNA processing protein 1 homolog B OS=Homo sapiens GN=RRP1B PE=1 SV=3 - [RRP1B_HUMAN]	151.649	14.78	1	10	10	10	2.61888e+07	97.4179	8.97	1	5	5	5	3.4432e+07	758	84.3752	9.75928
Q15393	SF3B3	Splicing factor 3B subunit 3 OS=Homo sapiens GN=SF3B3 PE=1 SV=4 - [SF3B3_HUMAN]	271.929	9.94	3	10	10	10	1.12769e+07	150.76	4.03	3	4	4	4	2.27725e+07	1217	135.492	5.26221
O15042	U2SURP	U2 snRNP-associated SURP motif-containing protein OS=Homo sapiens GN=U2SURP PE=1 SV=2 - [SR140_HUMAN]	271.85	10.88	5	9	9	9	6.25867e+06	250.74	9.14	4	9	9	9	3.56644e+07	1029	118.219	8.47021
Q92900	UPF1	Regulator of nonsense transcripts 1 OS=Homo sapiens GN=UPF1 PE=1 SV=2 - [RENT1_HUMAN]	193.081	9.12	1	9	9	10	1.33237e+07	158.364	8.95	1	8	8	8	2.1176e+07	1129	124.267	6.60986
O43143	DHX15	Pre-mRNA-splicing factor ATP-dependent RNA helicase DHX15 OS=Homo sapiens GN=DHX15 PE=1 SV=2 - [DHX15_HUMAN]	305.843	15.35	5	9	9	9	1.91879e+07	316.527	11.57	5	8	8	9	1.71029e+07	795	90.8752	7.45947
Q5JTH9	RRP12	RRP12-like protein OS=Homo sapiens GN=RRP12 PE=1 SV=2 - [RRP12_HUMAN]	172.031	7.71	3	9	9	9	1.83048e+07	188.388	5.47	2	6	6	7	2.39889e+07	1297	143.611	8.74854
H0Y2W2	ATAD3A	ATPase family AAA domain-containing protein 3A (Fragment) OS=Homo sapiens GN=ATAD3A PE=1 SV=1 - [H0Y2W2_HUMAN]	256.931	17.48	5	9	9	10	5.46096e+07	157.3	11.01	5	6	6	7	2.91111e+07	572	64.3143	9.43701
Q02878	RPL6	60S ribosomal protein L6 OS=Homo sapiens GN=RPL6 PE=1 SV=3 - [RL6_HUMAN]	161.581	25.69	4	9	9	9	1.85277e+08	139.86	13.89	7	5	5	5	5.2581e+08	288	32.7076	10.5796
P46013	MKI67	Proliferation marker protein Ki-67 OS=Homo sapiens GN=MKI67 PE=1 SV=2 - [KI67_HUMAN]	239.154	4.48	1	8	8	8	1.0008e+07	314.24	5.87	1	12	12	12	1.52265e+07	3256	358.474	9.45166
Q14694	USP10	Ubiquitin carboxyl-terminal hydrolase 10 OS=Homo sapiens GN=USP10 PE=1 SV=2 - [UBP10_HUMAN]	218.315	13.03	4	8	8	9	4.14927e+07	211.788	18.67	6	10	10	10	1.33288e+08	798	87.0798	5.31299
Q12906	ILF3	Interleukin enhancer-binding factor 3 OS=Homo sapiens GN=ILF3 PE=1 SV=3 - [ILF3_HUMAN]	354.177	10.07	9	8	8	12	3.85795e+07	290.069	12.86	10	10	10	13	4.851e+07	894	95.2791	8.76318
P46087	NOP2	Probable 28S rRNA (cytosine(4447)-C(5))-methyltransferase OS=Homo sapiens GN=NOP2 PE=1 SV=2 - [NOP2_HUMAN]	180.59	10.71	2	8	8	9	5.72861e+07	265.941	14.66	7	10	10	14	6.10583e+07	812	89.2471	9.23193
P07814	EPRS	Bifunctional glutamate/proline--tRNA ligase OS=Homo sapiens GN=EPRS PE=1 SV=5 - [SYEP_HUMAN]	226.942	6.88	3	8	8	9	8.40628e+06	220.175	7.14	3	10	10	11	1.14485e+07	1512	170.483	7.32764
Q69YN4	KIAA1429	Protein virilizer homolog OS=Homo sapiens GN=KIAA1429 PE=1 SV=2 - [VIR_HUMAN]	205.636	4.19	3	8	8	8	1.92841e+07	213.527	5.3	2	9	9	10	2.64013e+07	1812	201.898	5.0083
Q8IY37	DHX37	Probable ATP-dependent RNA helicase DHX37 OS=Homo sapiens GN=DHX37 PE=1 SV=1 - [DHX37_HUMAN]	157.409	7.95	2	8	8	8	1.10089e+07	184.103	7.69	2	8	8	8	1.43526e+07	1157	129.464	8.104
Q14444	CAPRIN1	Caprin-1 OS=Homo sapiens GN=CAPRIN1 PE=1 SV=2 - [CAPR1_HUMAN]	342.881	15.37	3	8	8	11	2.20586e+08	353.783	15.94	3	8	8	10	3.26339e+08	709	78.318	5.24951
Q5SSJ5	HP1BP3	Heterochromatin protein 1-binding protein 3 OS=Homo sapiens GN=HP1BP3 PE=1 SV=1 - [HP1B3_HUMAN]	204.739	16.64	6	8	8	8	2.97149e+07	93.581	15.73	4	7	7	7	6.00812e+07	553	61.1693	9.67139
M0QZC5	RPS11	40S ribosomal protein S11 OS=Homo sapiens GN=RPS11 PE=1 SV=1 - [M0QZC5_HUMAN]	189.812	46.61	4	8	8	9	6.55604e+07	211.257	47.46	4	7	7	8	4.39857e+07	118	13.9885	10.3159
E7EPN9	PRRC2C	Protein PRRC2C OS=Homo sapiens GN=PRRC2C PE=1 SV=1 - [E7EPN9_HUMAN]	169.259	3.97	4	8	8	8	2.12895e+07	85.0033	4.93	5	7	8	8	4.19514e+07	2819	308.589	9.0708
P26373	RPL13	60S ribosomal protein L13 OS=Homo sapiens GN=RPL13 PE=1 SV=4 - [RL13_HUMAN]	299.148	37.44	4	8	8	10	8.98431e+07	203.358	27.96	4	6	6	7	1.61897e+08	211	24.2465	11.6489
Q15029	EFTUD2	116 kDa U5 small nuclear ribonucleoprotein component OS=Homo sapiens GN=EFTUD2 PE=1 SV=1 - [U5S1_HUMAN]	197.18	9.26	3	8	8	8	1.74281e+07	83.8	6.07	3	5	5	5	8.8633e+06	972	109.366	4.99561
P62424	RPL7A	60S ribosomal protein L7a OS=Homo sapiens GN=RPL7A PE=1 SV=2 - [RL7A_HUMAN]	216.962	25.56	3	8	8	8	2.40072e+08	198.927	18.8	3	5	5	5	1.30099e+08	266	29.977	10.6089
P53621	COPA	Coatomer subunit alpha OS=Homo sapiens GN=COPA PE=1 SV=2 - [COPA_HUMAN]	162.63	6.94	1	8	8	8	1.27875e+07	78.65	4.58	1	5	5	5	6.43339e+06	1224	138.258	7.66455
Q15459	SF3A1	Splicing factor 3A subunit 1 OS=Homo sapiens GN=SF3A1 PE=1 SV=1 - [SF3A1_HUMAN]	206.363	11.85	4	8	8	8	2.68294e+07	93.34	3.53	1	4	4	4	1.14329e+07	793	88.8305	5.22412
P46940	IQGAP1	Ras GTPase-activating-like protein IQGAP1 OS=Homo sapiens GN=IQGAP1 PE=1 SV=1 - [IQGA1_HUMAN]	134.65	5.13	9	8	8	8	7.23106e+06	35.7764	2.66	5	4	4	4	2.86613e+06	1657	189.134	6.48096
O75643	SNRNP200	U5 small nuclear ribonucleoprotein 200 kDa helicase OS=Homo sapiens GN=SNRNP200 PE=1 SV=2 - [U520_HUMAN]	223.021	3.23	1	7	7	7	1.01583e+07	248.436	5.57	2	11	11	11	1.12533e+07	2136	244.353	6.06201
O75165	DNAJC13	DnaJ homolog subfamily C member 13 OS=Homo sapiens GN=DNAJC13 PE=1 SV=5 - [DJC13_HUMAN]	102.436	3.34	1	7	7	8	8.35236e+06	218.754	4.32	2	9	9	9	5.14584e+06	2243	254.252	6.7417
Q9NZB2	FAM120A	Constitutive coactivator of PPAR-gamma-like protein 1 OS=Homo sapiens GN=FAM120A PE=1 SV=2 - [F120A_HUMAN]	116.012	7.51	4	7	7	7	1.40586e+07	138.117	6.35	4	6	6	6	1.16553e+07	1118	121.811	8.88037
Q9H307	PNN	Pinin OS=Homo sapiens GN=PNN PE=1 SV=4 - [PININ_HUMAN]	111.705	11.02	3	7	7	7	2.64275e+07	134.843	8.79	3	6	6	6	1.07176e+07	717	81.565	7.13721
Q9BQE3	TUBA1C	Tubulin alpha-1C chain OS=Homo sapiens GN=TUBA1C PE=1 SV=1 - [TBA1C_HUMAN]	180.404	14.25	22	7	7	8	2.19428e+07	123.989	14.48	13	6	6	7	1.74213e+07	449	49.8635	5.09717
P62753	RPS6	40S ribosomal protein S6 OS=Homo sapiens GN=RPS6 PE=1 SV=1 - [RS6_HUMAN]	184.679	27.31	3	7	7	7	2.28897e+07	236.959	19.28	3	5	5	7	2.08212e+08	249	28.663	10.8433
B4DNK4	PKM	Pyruvate kinase OS=Homo sapiens GN=PKM PE=1 SV=1 - [B4DNK4_HUMAN]	170.1	20.13	12	7	7	7	4.21766e+07	112.22	12.25	10	5	5	6	1.27173e+07	457	49.8659	7.82568
Q12797	ASPH	Aspartyl/asparaginyl beta-hydroxylase OS=Homo sapiens GN=ASPH PE=1 SV=3 - [ASPH_HUMAN]	117.132	9.76	3	7	7	7	1.22457e+07	64.22	4.09	3	3	3	3	7.60146e+06	758	85.8095	5.0083
P60709	ACTB	Actin, cytoplasmic 1 OS=Homo sapiens GN=ACTB PE=1 SV=1 - [ACTB_HUMAN]	212.109	20.53	28	7	7	7	4.4939e+07	94.2792	9.07	14	3	3	4	3.96299e+07	375	41.7097	5.47803
P08238	HSP90AB1	Heat shock protein HSP 90-beta OS=Homo sapiens GN=HSP90AB1 PE=1 SV=4 - [HS90B_HUMAN]	355.09	16.99	9	7	13	13	5.90501e+07	254.131	15.47	12	3	9	11	5.56744e+07	724	83.2121	5.03369
A0A0D9SFB3	DDX3X	ATP-dependent RNA helicase DDX3X OS=Homo sapiens GN=DDX3X PE=1 SV=1 - [A0A0D9SFB3_HUMAN]	215.407	13.44	9	6	7	7	1.19387e+07	510.839	22.19	15	12	13	21	7.84432e+07	640	70.7961	7.35693
Q8NE71	ABCF1	ATP-binding cassette sub-family F member 1 OS=Homo sapiens GN=ABCF1 PE=1 SV=2 - [ABCF1_HUMAN]	111.535	9.23	5	6	6	6	4.57391e+06	85.5276	12.54	5	9	9	9	1.27958e+07	845	95.8665	6.80029
E9PIF2	DDX10	Probable ATP-dependent RNA helicase DDX10 OS=Homo sapiens GN=DDX10 PE=1 SV=1 - [E9PIF2_HUMAN]	209.057	7.43	2	6	6	6	9.6831e+06	172.454	13.05	2	9	9	10	1.66741e+07	835	96.3952	8.76318
Q9BQG0	MYBBP1A	Myb-binding protein 1A OS=Homo sapiens GN=MYBBP1A PE=1 SV=2 - [MBB1A_HUMAN]	160.213	5.72	3	6	6	7	5.60426e+06	180.027	6.48	3	8	8	8	2.0785e+07	1328	148.762	9.27588
Q6PKG0	LARP1	La-related protein 1 OS=Homo sapiens GN=LARP1 PE=1 SV=2 - [LARP1_HUMAN]	125.03	5.47	6	6	6	6	1.87572e+07	114.836	9.85	6	7	7	7	2.24564e+07	1096	123.434	8.82178
Q9UQ35	SRRM2	Serine/arginine repetitive matrix protein 2 OS=Homo sapiens GN=SRRM2 PE=1 SV=2 - [SRRM2_HUMAN]	98.1105	2.91	1	6	6	6	1.39984e+07	64.1226	2.76	1	5	5	5	1.2573e+07	2752	299.438	12.0591
P35580	MYH10	Myosin-10 OS=Homo sapiens GN=MYH10 PE=1 SV=3 - [MYH10_HUMAN]	198.627	5.67	3	6	10	10	1.72022e+07	210.605	4.1	2	5	8	8	1.08425e+07	1976	228.858	5.5415
P27816	MAP4	Microtubule-associated protein 4 OS=Homo sapiens GN=MAP4 PE=1 SV=3 - [MAP4_HUMAN]	178.374	7.03	6	6	6	6	1.33089e+07	48.54	6.6	4	5	5	5	6.71994e+06	1152	120.93	5.42725
Q9UN86	G3BP2	Ras GTPase-activating protein-binding protein 2 OS=Homo sapiens GN=G3BP2 PE=1 SV=2 - [G3BP2_HUMAN]	197.57	14.73	16	6	7	8	3.16721e+07	158.066	9.54	11	4	5	6	3.02328e+07	482	54.0878	5.5542
Q8N3C0	ASCC3	Activating signal cointegrator 1 complex subunit 3 OS=Homo sapiens GN=ASCC3 PE=1 SV=3 - [ASCC3_HUMAN]	152.036	3.04	1	6	6	6	6.80487e+06	104.268	2.09	1	4	4	4	9.71756e+06	2202	251.301	7.09326
P23246	SFPQ	Splicing factor, proline- and glutamine-rich OS=Homo sapiens GN=SFPQ PE=1 SV=2 - [SFPQ_HUMAN]	178.705	12.59	3	6	6	6	1.97996e+07	99.7033	7.5	1	4	4	4	2.22533e+07	707	76.1016	9.43701
Q00610	CLTC	Clathrin heavy chain 1 OS=Homo sapiens GN=CLTC PE=1 SV=5 - [CLH1_HUMAN]	75.8681	3.94	3	6	6	6	2.467e+06	39.51	2.03	3	3	3	3	3.25809e+06	1675	191.493	5.69385
P43243	MATR3	Matrin-3 OS=Homo sapiens GN=MATR3 PE=1 SV=2 - [MATR3_HUMAN]	131.485	7.79	19	6	6	9	1.16077e+07	105.558	3.78	6	3	3	4	1.67262e+07	847	94.5648	6.25244
P22626	HNRNPA2B1	Heterogeneous nuclear ribonucleoproteins A2/B1 OS=Homo sapiens GN=HNRNPA2B1 PE=1 SV=2 - [ROA2_HUMAN]	125.339	18.41	2	6	6	6	2.3159e+07	108.76	14.45	2	3	4	4	5.25989e+07	353	37.4067	8.95361
M0R210	RPS16	40S ribosomal protein S16 OS=Homo sapiens GN=RPS16 PE=1 SV=1 - [M0R210_HUMAN]	142.08	40.31	7	6	6	6	7.07713e+07	66.21	25.58	7	3	3	3	2.2312e+07	129	14.41	10.228
P10809	HSPD1	60 kDa heat shock protein, mitochondrial OS=Homo sapiens GN=HSPD1 PE=1 SV=2 - [CH60_HUMAN]	115.918	15.36	6	6	6	6	1.02878e+07	37.35	4.19	2	2	2	2	8.58782e+06	573	61.0164	5.87158
O43290	SART1	U4/U6.U5 tri-snRNP-associated protein 1 OS=Homo sapiens GN=SART1 PE=1 SV=1 - [SNUT1_HUMAN]	161.074	8.38	1	6	6	6	1.26181e+07	116.32	2.63	1	2	2	2	8.52147e+06	800	90.2003	6.12549
D6RAT0	RPS3A	40S ribosomal protein S3a OS=Homo sapiens GN=RPS3A PE=1 SV=1 - [D6RAT0_HUMAN]	217.982	33.04	12	6	6	8	1.15724e+08	24.64	13.22	8	2	2	2	1.63941e+08	227	25.8704	9.42236
Q6P2Q9	PRPF8	Pre-mRNA-processing-splicing factor 8 OS=Homo sapiens GN=PRPF8 PE=1 SV=2 - [PRP8_HUMAN]	127.716	1.93	2	5	5	5	5.49672e+06	94.8552	3.77	3	9	9	9	6.61375e+06	2335	273.427	8.83643
J3KTA4	DDX5	Probable ATP-dependent RNA helicase DDX5 OS=Homo sapiens GN=DDX5 PE=1 SV=1 - [J3KTA4_HUMAN]	258.381	13.19	9	5	8	8	4.72523e+07	457.586	23.29	8	9	13	17	9.3604e+07	614	69.0438	8.85107
Q14690	PDCD11	Protein RRP5 homolog OS=Homo sapiens GN=PDCD11 PE=1 SV=3 - [RRP5_HUMAN]	97.0632	2.67	1	5	5	5	1.30602e+07	161.841	3.96	1	7	7	7	1.82691e+07	1871	208.57	8.86572
Q01804	OTUD4	OTU domain-containing protein 4 OS=Homo sapiens GN=OTUD4 PE=1 SV=4 - [OTUD4_HUMAN]	123.457	5.75	2	5	5	5	2.83071e+07	113.69	8.53	2	7	7	7	1.92022e+07	1114	123.968	6.7124
Q9Y5B9	SUPT16H	FACT complex subunit SPT16 OS=Homo sapiens GN=SUPT16H PE=1 SV=1 - [SP16H_HUMAN]	177.8	5.35	4	5	5	6	1.31496e+07	127.283	6.49	1	6	6	6	1.16051e+07	1047	119.838	5.65576
Q9H6S0	YTHDC2	Probable ATP-dependent RNA helicase YTHDC2 OS=Homo sapiens GN=YTHDC2 PE=1 SV=2 - [YTDC2_HUMAN]	106.602	4.34	3	5	5	5	5.25422e+06	205.496	5.03	4	6	6	6	8.38365e+06	1430	160.147	8.39697
Q8IWX8	CHERP	Calcium homeostasis endoplasmic reticulum protein OS=Homo sapiens GN=CHERP PE=1 SV=3 - [CHERP_HUMAN]	196.994	6.11	2	5	5	5	2.50403e+07	168.297	8.41	2	6	6	6	2.21659e+07	916	103.637	9.0415
Q7Z417	NUFIP2	Nuclear fragile X mental retardation-interacting protein 2 OS=Homo sapiens GN=NUFIP2 PE=1 SV=1 - [NUFP2_HUMAN]	130.624	8.63	1	5	5	5	5.81484e+06	209.553	10.65	1	6	6	6	1.4154e+07	695	76.0747	8.70459
P23588	EIF4B	Eukaryotic translation initiation factor 4B OS=Homo sapiens GN=EIF4B PE=1 SV=2 - [IF4B_HUMAN]	100.407	11.13	3	5	5	5	6.1744e+07	108.71	13.26	3	6	6	7	3.05791e+07	611	69.1103	5.73193
E9PDF6	MYO1B	Unconventional myosin-Ib OS=Homo sapiens GN=MYO1B PE=1 SV=1 - [E9PDF6_HUMAN]	144.117	5.15	4	5	5	5	1.12986e+07	121.611	5.96	8	6	6	6	8.06845e+06	1107	128.4	9.30518
A0A087WTT1	PABPC1	Polyadenylate-binding protein OS=Homo sapiens GN=PABPC1 PE=1 SV=1 - [A0A087WTT1_HUMAN]	105.678	12.84	18	5	6	6	2.07126e+07	306.805	14.75	19	6	8	10	3.76002e+07	522	58.4988	9.26123
Q8WWY3	PRPF31	U4/U6 small nuclear ribonucleoprotein Prp31 OS=Homo sapiens GN=PRPF31 PE=1 SV=2 - [PRP31_HUMAN]	144.47	11.82	5	5	5	7	1.29621e+07	75.1696	11.02	5	5	5	5	5.94743e+06	499	55.4214	5.78271
P48634	PRRC2A	Protein PRRC2A OS=Homo sapiens GN=PRRC2A PE=1 SV=3 - [PRC2A_HUMAN]	51.35	3.43	1	5	5	5	1.81993e+07	123.753	3.71	2	5	6	6	2.27402e+07	2157	228.724	9.45166
P07355	ANXA2	Annexin A2 OS=Homo sapiens GN=ANXA2 PE=1 SV=2 - [ANXA2_HUMAN]	157.723	13.86	24	5	5	5	1.41659e+07	164.64	14.16	24	5	5	5	1.72004e+07	339	38.5798	7.75244
G3V203	RPL18	60S ribosomal protein L18 OS=Homo sapiens GN=RPL18 PE=1 SV=1 - [G3V203_HUMAN]	239.729	28.05	7	5	5	5	132124435	145.5	28.05	7	5	5	5	2.13851e+08	164	18.7445	11.5903
A8MUD9	RPL7	60S ribosomal protein L7 OS=Homo sapiens GN=RPL7 PE=1 SV=1 - [A8MUD9_HUMAN]	118.69	20.19	4	5	5	5	3.67324e+07	135.427	25	4	5	5	5	8.32831e+07	208	24.4174	10.6675
Q8N5C6	SRBD1	S1 RNA-binding domain-containing protein 1 OS=Homo sapiens GN=SRBD1 PE=1 SV=2 - [SRBD1_HUMAN]	77.7004	6.93	1	5	5	5	8.20936e+06	69.7504	3.92	1	4	4	4	8.19054e+06	995	111.705	8.71924
Q86XP3	DDX42	ATP-dependent RNA helicase DDX42 OS=Homo sapiens GN=DDX42 PE=1 SV=1 - [DDX42_HUMAN]	167.964	5.97	4	5	5	5	7.54545e+06	91.61	4.8	2	4	4	4	1.88681e+07	938	102.912	7.02002
Q14152	EIF3A	Eukaryotic translation initiation factor 3 subunit A OS=Homo sapiens GN=EIF3A PE=1 SV=1 - [EIF3A_HUMAN]	87.6615	3.84	1	5	5	5	3.63204e+06	57.1895	2.82	1	4	4	4	4.00763e+06	1382	166.468	6.78564
P40429	RPL13A	60S ribosomal protein L13a OS=Homo sapiens GN=RPL13A PE=1 SV=2 - [RL13A_HUMAN]	202.415	24.63	4	5	5	7	5.15556e+07	162.84	20.69	4	4	4	4	1.47699e+08	203	23.5624	10.9312
P33176	KIF5B	Kinesin-1 heavy chain OS=Homo sapiens GN=KIF5B PE=1 SV=1 - [KINH_HUMAN]	135.364	6.02	6	5	5	6	3.64141e+06	66.1076	4.47	5	4	4	4	4.42938e+06	963	109.617	6.50732
F8W6I7	HNRNPA1	Heterogeneous nuclear ribonucleoprotein A1 OS=Homo sapiens GN=HNRNPA1 PE=1 SV=2 - [F8W6I7_HUMAN]	137.586	22.15	7	5	5	6	1.81623e+07	129.89	21.5	8	4	5	6	6.88706e+07	307	33.1348	9.12939
B4DXZ6	FXR1	Fragile X mental retardation syndrome-related protein 1 OS=Homo sapiens GN=FXR1 PE=1 SV=1 - [B4DXZ6_HUMAN]	221.568	17.6	8	5	6	6	6.55696e+07	87.5393	10.36	6	4	5	6	5.76641e+07	608	68.2852	6.04932
Q96SB4	SRPK1	SRSF protein kinase 1 OS=Homo sapiens GN=SRPK1 PE=1 SV=2 - [SRPK1_HUMAN]	198.679	10.53	3	5	6	6	1.05302e+07	153.316	6.26	3	3	4	4	1.24283e+07	655	74.2784	6.16357
Q5T200	ZC3H13	Zinc finger CCCH domain-containing protein 13 OS=Homo sapiens GN=ZC3H13 PE=1 SV=1 - [ZC3HD_HUMAN]	98.9143	3.18	1	5	5	5	9.01796e+06	145.382	2.28	2	3	3	3	1.14646e+07	1668	196.519	9.42236
Q3KQU3	MAP7D1	MAP7 domain-containing protein 1 OS=Homo sapiens GN=MAP7D1 PE=1 SV=1 - [MA7D1_HUMAN]	83.2882	8.09	2	5	5	5	9.31249e+06	69.17	4.04	2	3	3	3	4.82294e+06	841	92.7641	10.1108
P68104	EEF1A1	Elongation factor 1-alpha 1 OS=Homo sapiens GN=EEF1A1 PE=1 SV=1 - [EF1A1_HUMAN]	180.59	11.26	7	5	5	5	1.54435e+07	120.488	6.93	5	3	3	3	5.48959e+06	462	50.1091	9.01221
P25205	MCM3	DNA replication licensing factor MCM3 OS=Homo sapiens GN=MCM3 PE=1 SV=3 - [MCM3_HUMAN]	160.659	7.18	2	5	5	5	5.43969e+06	56.0572	3.22	2	3	3	3	2.64515e+06	808	90.924	5.77002
O43707	ACTN4	Alpha-actinin-4 OS=Homo sapiens GN=ACTN4 PE=1 SV=2 - [ACTN4_HUMAN]	138.289	6.26	16	5	5	5	7.76459e+06	96.32	4.06	16	3	3	3	6.59843e+06	911	104.788	5.43994
Q9UKK3	PARP4	Poly [ADP-ribose] polymerase 4 OS=Homo sapiens GN=PARP4 PE=1 SV=3 - [PARP4_HUMAN]	190.439	3.13	1	5	5	5	8.56112e+06	77.88	1.39	1	2	2	2	4.2914e+06	1724	192.472	5.65576
Q2NL82	TSR1	Pre-rRNA-processing protein TSR1 homolog OS=Homo sapiens GN=TSR1 PE=1 SV=1 - [TSR1_HUMAN]	72.0703	8.83	2	5	5	5	3.57705e+06	72.62	3.23	2	2	2	2	1.11169e+07	804	91.7519	7.41553
P19474	TRIM21	E3 ubiquitin-protein ligase TRIM21 OS=Homo sapiens GN=TRIM21 PE=1 SV=1 - [RO52_HUMAN]	72.3744	12.63	2	5	5	5	8.23746e+06	27.7	3.79	1	2	2	2	1.13808e+07	475	54.1351	6.37939
O43390	HNRNPR	Heterogeneous nuclear ribonucleoprotein R OS=Homo sapiens GN=HNRNPR PE=1 SV=1 - [HNRPR_HUMAN]	199.888	14.06	2	5	8	9	1.5127e+07	123.66	8.37	3	2	5	6	3.28598e+07	633	70.8993	8.1333
Q99575	POP1	Ribonucleases P/MRP protein subunit POP1 OS=Homo sapiens GN=POP1 PE=1 SV=2 - [POP1_HUMAN]	114.862	4.39	2	4	4	4	1.11384e+07	156.075	8.01	2	7	7	7	2.19999e+07	1024	114.636	9.21729
Q14692	BMS1	Ribosome biogenesis protein BMS1 homolog OS=Homo sapiens GN=BMS1 PE=1 SV=1 - [BMS1_HUMAN]	146.201	3.51	1	4	4	6	6.27138e+06	246.107	5.62	1	7	7	8	1.05402e+07	1282	145.716	6.44287
Q08945	SSRP1	FACT complex subunit SSRP1 OS=Homo sapiens GN=SSRP1 PE=1 SV=1 - [SSRP1_HUMAN]	92.3781	5.5	2	4	4	4	5.89473e+06	152.3	10.86	2	7	7	7	1.41957e+07	709	81.0244	6.87354
A0A087WWP4	RBM15	Putative RNA-binding protein 15 OS=Homo sapiens GN=RBM15 PE=1 SV=1 - [A0A087WWP4_HUMAN]	115.122	5.04	2	4	4	4	9.73263e+06	95.5815	8.47	2	7	7	8	8.67882e+06	933	102.073	9.93506
Q9NW13	RBM28	RNA-binding protein 28 OS=Homo sapiens GN=RBM28 PE=1 SV=3 - [RBM28_HUMAN]	64.31	6.72	3	4	4	4	6.86936e+06	193.602	8.7	3	6	6	6	2.55646e+07	759	85.6847	9.21729
Q9NVP1	DDX18	ATP-dependent RNA helicase DDX18 OS=Homo sapiens GN=DDX18 PE=1 SV=2 - [DDX18_HUMAN]	173.755	8.81	2	4	5	5	1.41807e+07	189.474	10.45	2	6	6	6	3.19715e+07	670	75.3594	9.49561
Q14669	TRIP12	E3 ubiquitin-protein ligase TRIP12 OS=Homo sapiens GN=TRIP12 PE=1 SV=1 - [TRIPC_HUMAN]	37.53	2.26	6	4	4	4	3.68725e+06	84.2912	3.31	2	6	6	6	8.84165e+07	1992	220.296	8.48486
Q13823	GNL2	Nucleolar GTP-binding protein 2 OS=Homo sapiens GN=GNL2 PE=1 SV=1 - [NOG2_HUMAN]	102.146	6.16	2	4	4	4	7.58393e+06	107.22	9.03	2	6	6	6	2.26812e+07	731	83.6034	9.24658
Q13283	G3BP1	Ras GTPase-activating protein-binding protein 1 OS=Homo sapiens GN=G3BP1 PE=1 SV=1 - [G3BP1_HUMAN]	117.977	13.73	7	4	5	5	1.65505e+07	188.643	19.74	7	6	7	8	7.26143e+07	466	52.1321	5.51611
P13639	EEF2	Elongation factor 2 OS=Homo sapiens GN=EEF2 PE=1 SV=4 - [EF2_HUMAN]	103.403	4.55	1	4	4	4	1.4709e+07	100.154	7.58	1	6	6	6	1.38123e+07	858	95.277	6.82959
Q9H0S4	DDX47	Probable ATP-dependent RNA helicase DDX47 OS=Homo sapiens GN=DDX47 PE=1 SV=1 - [DDX47_HUMAN]	94.0636	9.89	2	4	4	4	6.48323e+06	130.749	11.43	2	5	5	6	2.15302e+07	455	50.6147	9.1001
Q8IY81	FTSJ3	pre-rRNA processing protein FTSJ3 OS=Homo sapiens GN=FTSJ3 PE=1 SV=2 - [SPB1_HUMAN]	51.1695	6.49	1	4	4	4	4.39235e+06	71.7024	8.62	1	5	5	5	3.66932e+07	847	96.4992	8.39697
P20042	EIF2S2	Eukaryotic translation initiation factor 2 subunit 2 OS=Homo sapiens GN=EIF2S2 PE=1 SV=2 - [IF2B_HUMAN]	167.502	12.61	1	4	4	4	1.68923e+07	187.82	14.41	1	5	5	5	3.70261e+07	333	38.3644	5.79541
O75330	HMMR	Hyaluronan mediated motility receptor OS=Homo sapiens GN=HMMR PE=1 SV=2 - [HMMR_HUMAN]	91.9996	6.77	1	4	4	4	7.07451e+06	95.1491	7.87	1	5	5	5	7.18918e+06	724	84.0487	5.8335
O15226	NKRF	NF-kappa-B-repressing factor OS=Homo sapiens GN=NKRF PE=1 SV=2 - [NKRF_HUMAN]	102.21	6.96	1	4	4	4	5.85023e+06	94.7929	8.26	1	5	5	5	1.04275e+07	690	77.6242	8.79248
I3L3P7	RPS15A	40S ribosomal protein S15a OS=Homo sapiens GN=RPS15A PE=1 SV=1 - [I3L3P7_HUMAN]	118.382	39	8	4	4	4	5.92345e+07	164.989	49	8	5	5	5	1.20319e+08	100	11.4702	10.1548
F5H6E2	MYO1C	Unconventional myosin-Ic OS=Homo sapiens GN=MYO1C PE=1 SV=1 - [F5H6E2_HUMAN]	80.5733	3.66	2	4	4	4	4.60089e+06	87.8129	5.39	2	5	5	5	1.05272e+07	1039	118.92	9.40771
E9PLL6	RPL27A	60S ribosomal protein L27a OS=Homo sapiens GN=RPL27A PE=1 SV=1 - [E9PLL6_HUMAN]	156.003	42.59	4	4	4	4	5.89183e+07	165.183	43.52	4	5	5	5	3.85894e+08	108	12.1935	11.4585
A6NHR9	SMCHD1	Structural maintenance of chromosomes flexible hinge domain-containing protein 1 OS=Homo sapiens GN=SMCHD1 PE=1 SV=2 - [SMHD1_HUMAN]	53.9368	2.29	3	4	4	4	1.46704e+06	60.3933	2.69	2	5	5	5	2.81007e+06	2005	226.231	7.29834
A0A087WUT6	EIF5B	Eukaryotic translation initiation factor 5B OS=Homo sapiens GN=EIF5B PE=1 SV=1 - [A0A087WUT6_HUMAN]	119.294	4.1	2	4	4	5	2.08626e+07	184.175	6.56	2	5	5	6	3.56229e+07	1220	138.597	5.57959
P30050	RPL12	60S ribosomal protein L12 OS=Homo sapiens GN=RPL12 PE=1 SV=1 - [RL12_HUMAN]	134.104	29.7	1	4	4	4	8.55915e+07	158.481	29.7	1	4	4	4	1.02873e+08	165	17.8075	9.42236
O76094	SRP72	Signal recognition particle subunit SRP72 OS=Homo sapiens GN=SRP72 PE=1 SV=3 - [SRP72_HUMAN]	59.25	6.86	2	4	4	4	6.01775e+06	87.6219	7.45	2	4	4	4	7.42055e+06	671	74.56	9.26123
J3QRN6	MYO1D	Unconventional myosin-Id OS=Homo sapiens GN=MYO1D PE=1 SV=1 - [J3QRN6_HUMAN]	193.228	4.99	4	4	4	4	5.17292e+06	58.5296	4.37	4	4	4	4	5.85788e+06	961	111.219	9.39307
E7EPB3	RPL14	60S ribosomal protein L14 OS=Homo sapiens GN=RPL14 PE=1 SV=1 - [E7EPB3_HUMAN]	161.062	34.68	2	4	4	6	1.35442e+07	206.508	34.68	2	4	4	4	1.17234e+08	124	14.5486	10.2134
D3YTB1	RPL32	60S ribosomal protein L32 (Fragment) OS=Homo sapiens GN=RPL32 PE=1 SV=1 - [D3YTB1_HUMAN]	62.6141	25.56	3	4	4	5	3.25037e+06	48.7333	28.57	3	4	4	4	2.1279e+07	133	15.6067	11.4438
Q9Y3T9	NOC2L	Nucleolar complex protein 2 homolog OS=Homo sapiens GN=NOC2L PE=1 SV=4 - [NOC2L_HUMAN]	52.2878	4.81	1	4	4	4	1.09644e+06	42.09	3.87	1	3	3	3	7.66903e+06	749	84.8662	5.61768
Q9P219	CCDC88C	Protein Daple OS=Homo sapiens GN=CCDC88C PE=1 SV=3 - [DAPLE_HUMAN]	35.4085	2.07	1	4	4	4	2.50305e+06	101.388	1.63	1	3	3	3	4.69441e+06	2028	228.091	6.22705
Q9H501	ESF1	ESF1 homolog OS=Homo sapiens GN=ESF1 PE=1 SV=1 - [ESF1_HUMAN]	64.22	4.94	2	4	4	4	6.07258e+06	54.4498	3.88	2	3	3	3	7.0902e+06	851	98.735	5.10986
Q99613	EIF3C	Eukaryotic translation initiation factor 3 subunit C OS=Homo sapiens GN=EIF3C PE=1 SV=1 - [EIF3C_HUMAN]	94.9946	4.16	3	4	4	4	5.14548e+06	68.2267	3.07	3	3	3	3	4.3271e+06	913	105.278	5.68115
Q15750	TAB1	TGF-beta-activated kinase 1 and MAP3K7-binding protein 1 OS=Homo sapiens GN=TAB1 PE=1 SV=1 - [TAB1_HUMAN]	27.7143	9.52	1	4	4	4	1.14255e+06	51.32	7.54	1	3	3	3	3.30019e+06	504	54.6104	5.51611
P35250	RFC2	Replication factor C subunit 2 OS=Homo sapiens GN=RFC2 PE=1 SV=3 - [RFC2_HUMAN]	65.0245	11.86	3	4	4	4	1.03695e+07	40.45	9.6	7	3	3	3	1.69653e+07	354	39.1321	6.44287
H3BS42	ZNF768	Zinc finger protein 768 OS=Homo sapiens GN=ZNF768 PE=1 SV=2 - [H3BS42_HUMAN]	105.28	7.86	2	4	4	4	6.0125e+06	82.2409	6.09	2	3	3	3	7.76484e+06	509	56.6331	8.26514
H0YLP6	RPL28	60S ribosomal protein L28 OS=Homo sapiens GN=RPL28 PE=1 SV=1 - [H0YLP6_HUMAN]	83.8806	33.71	4	4	4	4	1.10013e+07	82.8724	31.46	4	3	3	5	3.45917e+07	89	9.65091	10.3599
P62701	RPS4X	40S ribosomal protein S4, X isoform OS=Homo sapiens GN=RPS4X PE=1 SV=2 - [RS4X_HUMAN]	45.18	12.17	4	4	4	4	1.12588e+07	54.99	9.13	2	2	2	3	6.71538e+07	263	29.5791	10.1548
P16403	HIST1H1C	Histone H1.2 OS=Homo sapiens GN=HIST1H1C PE=1 SV=2 - [H12_HUMAN]	147.12	23.47	5	4	4	4	5.41075e+07	76.08	12.68	4	2	2	2	9.03357e+07	213	21.3517	10.9312
O95782	AP2A1	AP-2 complex subunit alpha-1 OS=Homo sapiens GN=AP2A1 PE=1 SV=3 - [AP2A1_HUMAN]	59.3873	4.91	4	4	4	4	1.86322e+06	62.7176	2.25	1	2	2	2	2.96195e+06	977	107.478	7.03467
G3V4X8	SNW1	SNW domain-containing protein 1 OS=Homo sapiens GN=SNW1 PE=1 SV=1 - [G3V4X8_HUMAN]	58.5493	12.3	3	4	4	4	7.03838e+06	36.15	5.61	3	2	2	2	5.04689e+06	374	43.3051	9.70068
E7EX53	RPL15	Ribosomal protein L15 (Fragment) OS=Homo sapiens GN=RPL15 PE=1 SV=1 - [E7EX53_HUMAN]	139.96	27.82	5	4	4	5	1.52565e+08	99.58	15.79	5	2	2	2	1.58244e+08	133	15.7125	11.0044
Q9P270	SLAIN2	SLAIN motif-containing protein 2 OS=Homo sapiens GN=SLAIN2 PE=1 SV=2 - [SLAI2_HUMAN]	65.8167	8.61	1	4	4	4	2.11055e+06	31.39	2.93	1	1	1	1		581	62.5053	9.45166
Q14244	MAP7	Ensconsin OS=Homo sapiens GN=MAP7 PE=1 SV=1 - [MAP7_HUMAN]	53.4234	4.67	2	4	4	4	1.16617e+07	33.33	1.2	2	1	1	1	1.01133e+06	749	84.0015	9.61279
M0QXS5	HNRNPL	Heterogeneous nuclear ribonucleoprotein L (Fragment) OS=Homo sapiens GN=HNRNPL PE=1 SV=1 - [M0QXS5_HUMAN]	139.017	12.08	6	4	4	4	2.23769e+07	21.72	4.91	2	1	1	1	2.80641e+07	530	58.4353	6.78564
A0A087X0X3	HNRNPM	Heterogeneous nuclear ribonucleoprotein M OS=Homo sapiens GN=HNRNPM PE=1 SV=1 - [A0A087X0X3_HUMAN]	337.983	12.88	6	3	8	18	3.15395e+07	439.683	16.85	10	10	10	18	5.51144e+07	730	77.5184	8.77783
Q9HAU5	UPF2	Regulator of nonsense transcripts 2 OS=Homo sapiens GN=UPF2 PE=1 SV=1 - [RENT2_HUMAN]	158.65	3.54	1	3	3	3	7.05449e+06	98.6967	7.23	1	8	8	8	1.35136e+07	1272	147.717	5.69385
O00411	POLRMT	DNA-directed RNA polymerase, mitochondrial OS=Homo sapiens GN=POLRMT PE=1 SV=2 - [RPOM_HUMAN]	30.96	2.68	1	3	3	3	4.2907e+06	130.35	5.77	2	6	6	6	1.38093e+07	1230	138.532	8.98291
F8W7C6	RPL10	60S ribosomal protein L10 OS=Homo sapiens GN=RPL10 PE=1 SV=2 - [F8W7C6_HUMAN]	127.323	20.25	9	3	3	3	2.10444e+07	248.472	37.42	9	6	6	9	1.2012e+08	163	18.5527	9.94971
Q9BW19	KIFC1	Kinesin-like protein KIFC1 OS=Homo sapiens GN=KIFC1 PE=1 SV=2 - [KIFC1_HUMAN]	61.2533	5.05	2	3	3	3	8.45886e+06	100.611	9.21	2	5	5	5	1.08396e+07	673	73.7023	8.98291
Q9BVP2	GNL3	Guanine nucleotide-binding protein-like 3 OS=Homo sapiens GN=GNL3 PE=1 SV=2 - [GNL3_HUMAN]	74.0298	4.55	6	3	3	3	5.19264e+06	125.613	10.38	4	5	6	6	6.33444e+07	549	61.9545	9.15869
Q99459	CDC5L	Cell division cycle 5-like protein OS=Homo sapiens GN=CDC5L PE=1 SV=2 - [CDC5L_HUMAN]	143.245	3.87	1	3	3	3	1.83218e+07	135.926	7.11	1	5	5	5	2.73013e+07	802	92.1937	8.17725
Q96HS1	PGAM5	Serine/threonine-protein phosphatase PGAM5, mitochondrial OS=Homo sapiens GN=PGAM5 PE=1 SV=2 - [PGAM5_HUMAN]	153.886	11.07	2	3	3	5	4.74258e+07	76.1715	21.45	2	5	5	5	2.7751e+07	289	31.9846	8.67529
P61978	HNRNPK	Heterogeneous nuclear ribonucleoprotein K OS=Homo sapiens GN=HNRNPK PE=1 SV=1 - [HNRPK_HUMAN]	82.3264	6.26	3	3	3	3	1.08005e+07	104.385	11.66	3	5	5	5	6.15187e+06	463	50.9444	5.5415
P18583	SON	Protein SON OS=Homo sapiens GN=SON PE=1 SV=4 - [SON_HUMAN]	100.62	2.14	4	3	3	3	1.16252e+07	80.5975	2.43	4	5	5	5	4.71346e+06	2426	263.664	5.64307
O60506	SYNCRIP	Heterogeneous nuclear ribonucleoprotein Q OS=Homo sapiens GN=SYNCRIP PE=1 SV=2 - [HNRPQ_HUMAN]	156.713	9.95	3	3	6	7	1.31394e+07	197.204	13.8	3	5	8	9	4.18203e+07	623	69.5596	8.5874
G3V576	HNRNPC	Heterogeneous nuclear ribonucleoproteins C1/C2 OS=Homo sapiens GN=HNRNPC PE=1 SV=1 - [G3V576_HUMAN]	126.965	12.99	25	3	3	3	7.83666e+06	222.798	19.48	22	5	5	6	4.53412e+07	231	25.2411	9.81787
Q9Y3I0	RTCB	tRNA-splicing ligase RtcB homolog OS=Homo sapiens GN=RTCB PE=1 SV=1 - [RTCB_HUMAN]	75.8903	7.13	1	3	3	4	8.05263e+06	37.9374	8.51	1	4	4	5	1.54039e+07	505	55.1749	7.2251
Q9GZS1	POLR1E	DNA-directed RNA polymerase I subunit RPA49 OS=Homo sapiens GN=POLR1E PE=1 SV=2 - [RPA49_HUMAN]	157.782	7.48	1	3	4	4	1.21766e+07	154.093	11.43	1	4	5	5	1.9149e+07	481	53.9279	8.55811
Q9BZE4	GTPBP4	Nucleolar GTP-binding protein 1 OS=Homo sapiens GN=GTPBP4 PE=1 SV=3 - [NOG1_HUMAN]	68.8392	5.05	2	3	3	3	2.19793e+06	117.479	6.62	2	4	4	5	1.94878e+07	634	73.9178	9.49561
Q96PK6	RBM14	RNA-binding protein 14 OS=Homo sapiens GN=RBM14 PE=1 SV=2 - [RBM14_HUMAN]	96.53	5.08	1	3	3	3	5.16816e+06	86.2816	6.28	1	4	4	4	5.41309e+06	669	69.4489	9.67139
P62913	RPL11	60S ribosomal protein L11 OS=Homo sapiens GN=RPL11 PE=1 SV=2 - [RL11_HUMAN]	116.904	17.42	3	3	3	3	4.3606e+06	133.542	22.47	3	4	4	4	9.41341e+07	178	20.2396	9.59814
P62851	RPS25	40S ribosomal protein S25 OS=Homo sapiens GN=RPS25 PE=1 SV=1 - [RS25_HUMAN]	141.379	24	1	3	3	3	3.42117e+07	127.576	24	1	4	4	4	9.05487e+07	125	13.7337	10.1108
P42285	SKIV2L2	Superkiller viralicidic activity 2-like 2 OS=Homo sapiens GN=SKIV2L2 PE=1 SV=3 - [SK2L2_HUMAN]	80.1154	2.88	1	3	3	3	5.74349e+06	20.02	4.13	2	4	4	4	3.12124e+06	1042	117.729	6.52197
I3L3C4	RSL1D1	Ribosomal L1 domain-containing protein 1 (Fragment) OS=Homo sapiens GN=RSL1D1 PE=1 SV=1 - [I3L3C4_HUMAN]	108.975	18.35	6	3	3	3	6.39756e+06	141.35	21.52	6	4	4	4	2.35027e+07	158	18.5232	10.0669
Q9Y5J1	UTP18	U3 small nucleolar RNA-associated protein 18 homolog OS=Homo sapiens GN=UTP18 PE=1 SV=3 - [UTP18_HUMAN]	65.88	8.09	1	3	3	3	7.28691e+06	26.55	8.27	1	3	3	3	8.96489e+06	556	61.9644	8.76318
Q15424	SAFB	Scaffold attachment factor B1 OS=Homo sapiens GN=SAFB PE=1 SV=4 - [SAFB1_HUMAN]	96.5897	4.92	3	3	3	3	1.04858e+07	41.3606	4.15	1	3	3	3	7.47622e+06	915	102.58	5.46533
Q07065	CKAP4	Cytoskeleton-associated protein 4 OS=Homo sapiens GN=CKAP4 PE=1 SV=2 - [CKAP4_HUMAN]	62.87	5.65	1	3	3	3	5.21709e+06	84.2133	5.81	1	3	3	3	3.88181e+06	602	65.9827	5.92236
P62906	RPL10A	60S ribosomal protein L10a OS=Homo sapiens GN=RPL10A PE=1 SV=2 - [RL10A_HUMAN]	58.5876	12.9	1	3	3	3	5.40282e+06	48.4	9.68	1	3	3	3	4.61106e+07	217	24.8155	9.93506
P39019	RPS19	40S ribosomal protein S19 OS=Homo sapiens GN=RPS19 PE=1 SV=2 - [RS19_HUMAN]	102.187	13.1	6	3	3	3	1.42187e+07	81.7941	22.76	6	3	3	3	1.18433e+07	145	16.0505	10.3159
P07900	HSP90AA1	Heat shock protein HSP 90-alpha OS=Homo sapiens GN=HSP90AA1 PE=1 SV=5 - [HS90A_HUMAN]	233.754	12.16	6	3	7	7	2.19414e+07	194.43	13.66	8	3	8	10	5.38125e+07	732	84.6067	5.021
H3BUF6	ATXN2L	Ataxin-2-like protein OS=Homo sapiens GN=ATXN2L PE=1 SV=1 - [H3BUF6_HUMAN]	91.5357	3.56	7	3	3	3	1.8167e+07	118.832	3.18	4	3	3	3	5.95811e+06	1068	112.644	8.68994
G3V5V3	NEMF	Nuclear export mediator factor NEMF (Fragment) OS=Homo sapiens GN=NEMF PE=1 SV=8 - [G3V5V3_HUMAN]	52.1791	3.11	4	3	3	3	8.08244e+06	74.6234	3.01	3	3	3	3	9.45417e+06	998	113.878	5.84619
B1AHC9	XRCC6	X-ray repair cross-complementing protein 6 OS=Homo sapiens GN=XRCC6 PE=1 SV=1 - [B1AHC9_HUMAN]	51.1728	7.87	2	3	3	3	1.75381e+06	66.8946	6.98	2	3	3	3	9.10786e+06	559	64.243	9.27588
A0A024R4E5	HDLBP	High density lipoprotein binding protein (Vigilin), isoform CRA_a OS=Homo sapiens GN=HDLBP PE=1 SV=1 - [A0A024R4E5_HUMAN]	83.0647	3.08	3	3	3	3	2.26856e+06	62.45	2.68	4	3	3	3	4.4472e+06	1268	141.352	6.87354
Q9Y5Q9	GTF3C3	General transcription factor 3C polypeptide 3 OS=Homo sapiens GN=GTF3C3 PE=1 SV=1 - [TF3C3_HUMAN]	52.0733	3.27	5	3	3	3	1.73771e+06	33.72	2.48	2	2	2	2	4.64842e+06	886	101.208	5.07178
Q5VYS8	ZCCHC6	Terminal uridylyltransferase 7 OS=Homo sapiens GN=ZCCHC6 PE=1 SV=1 - [TUT7_HUMAN]	93.17	2.07	3	3	3	3	5.24733e+06	70.14	1.47	2	2	2	2	9.9158e+06	1495	171.122	6.82959
Q13523	PRPF4B	Serine/threonine-protein kinase PRP4 homolog OS=Homo sapiens GN=PRPF4B PE=1 SV=3 - [PRP4B_HUMAN]	72.9183	3.08	2	3	3	3	5.27489e+06	80.9382	1.99	2	2	2	2	2.37566e+06	1007	116.916	10.2573
P25398	RPS12	40S ribosomal protein S12 OS=Homo sapiens GN=RPS12 PE=1 SV=3 - [RS12_HUMAN]	69.96	20.45	1	3	3	3	8.41718e+06	71.63	12.88	1	2	2	2	2.16944e+07	132	14.5055	7.21045
P09874	PARP1	Poly [ADP-ribose] polymerase 1 OS=Homo sapiens GN=PARP1 PE=1 SV=4 - [PARP1_HUMAN]	147.087	3.85	1	3	3	3	9.44739e+06	83.25	2.56	1	2	2	2	1.8633e+07	1014	113.012	8.88037
J3QT28	BUB3	Mitotic checkpoint protein BUB3 (Fragment) OS=Homo sapiens GN=BUB3 PE=1 SV=1 - [J3QT28_HUMAN]	71.6101	10.07	2	3	3	3	6.54388e+06	65.03	7.55	2	2	2	2	4.74864e+06	278	31.6837	8.1626
G3V167	PARP2	Poly [ADP-ribose] polymerase OS=Homo sapiens GN=PARP2 PE=1 SV=1 - [G3V167_HUMAN]	117.616	6.4	4	3	3	5	4.7816e+06	43.4786	3.95	3	2	2	2	2.50075e+06	531	60.1765	8.90967
Q9Y446	PKP3	Plakophilin-3 OS=Homo sapiens GN=PKP3 PE=1 SV=1 - [PKP3_HUMAN]	66.3387	3.26	6	3	3	3	3.15576e+06	33.52	1	1	1	1	1	4.05115e+06	797	87.029	9.31982
Q8WTT2	NOC3L	Nucleolar complex protein 3 homolog OS=Homo sapiens GN=NOC3L PE=1 SV=1 - [NOC3L_HUMAN]	102.286	6	1	3	3	3	4.1997e+06	95.32	1.25	1	1	1	1	7.68132e+06	800	92.4896	9.17334
Q15365	PCBP1	Poly(rC)-binding protein 1 OS=Homo sapiens GN=PCBP1 PE=1 SV=2 - [PCBP1_HUMAN]	93.3523	10.67	11	3	3	3	8.69456e+06	45.77	6.74	2	1	2	2	1.36201e+07	356	37.4739	7.09326
Q12789	GTF3C1	General transcription factor 3C polypeptide 1 OS=Homo sapiens GN=GTF3C1 PE=1 SV=4 - [TF3C1_HUMAN]	73.1933	1.42	3	3	3	3	3.76558e+06	33.52	0.52	1	1	1	1	6.29882e+06	2109	238.725	7.29834
Q09666	AHNAK	Neuroblast differentiation-associated protein AHNAK OS=Homo sapiens GN=AHNAK PE=1 SV=2 - [AHNK_HUMAN]	101.109	1.63	1	3	3	3	1.34022e+07	64.46	1.22	1	1	1	1	10196110	5890	628.699	6.15088
P14625	HSP90B1	Endoplasmin OS=Homo sapiens GN=HSP90B1 PE=1 SV=1 - [ENPL_HUMAN]	210.78	5.73	3	3	5	5	3.52618e+07	120.17	3.24	3	1	2	2	1.61453e+07	803	92.4113	4.84326
O95625	ZBTB11	Zinc finger and BTB domain-containing protein 11 OS=Homo sapiens GN=ZBTB11 PE=1 SV=2 - [ZBT11_HUMAN]	108.546	3.04	1	3	3	3	4.05296e+06	55.24	1.04	1	1	1	1	3.66238e+06	1053	119.308	8.66064
J3QR09	RPL19	Ribosomal protein L19 OS=Homo sapiens GN=RPL19 PE=1 SV=1 - [J3QR09_HUMAN]	54.0887	13.99	3	3	3	3	4.92517e+06	45.67	5.18	3	1	1	1	2.88242e+06	193	23.1201	11.4731
E9PKP7	UBTF	Nucleolar transcription factor 1 OS=Homo sapiens GN=UBTF PE=1 SV=1 - [E9PKP7_HUMAN]	65.26	3.76	3	3	3	4	8.33906e+06	57.8	1.61	2	1	1	1	31819527	745	87.3802	9.89111
A0A0B4J1Z1	SRSF7	Serine/arginine-rich-splicing factor 7 OS=Homo sapiens GN=SRSF7 PE=1 SV=1 - [A0A0B4J1Z1_HUMAN]	28.23	21.9	3	3	3	3	6.69873e+06	42.37	6.57	3	1	1	1	9.69761e+06	137	15.7528	9.80322
Q6P158	DHX57	Putative ATP-dependent RNA helicase DHX57 OS=Homo sapiens GN=DHX57 PE=1 SV=2 - [DHX57_HUMAN]	62.8115	1.37	2	2	2	2	3.89552e+06	100.699	9.74	5	11	11	12	1.81871e+07	1386	155.507	7.7085
Q9NYF8	BCLAF1	Bcl-2-associated transcription factor 1 OS=Homo sapiens GN=BCLAF1 PE=1 SV=2 - [BCLF1_HUMAN]	361.231	18.37	7	2	15	17	3.22616e+08	232.85	11.96	8	10	10	11	1.59091e+08	920	106.059	9.979
Q92841	DDX17	Probable ATP-dependent RNA helicase DDX17 OS=Homo sapiens GN=DDX17 PE=1 SV=2 - [DDX17_HUMAN]	186.957	7.82	3	2	5	5	8.74017e+06	352.11	17.56	3	7	11	16	8.21942e+07	729	80.222	8.26514
Q9UHB9	SRP68	Signal recognition particle subunit SRP68 OS=Homo sapiens GN=SRP68 PE=1 SV=2 - [SRP68_HUMAN]	45.3139	3.03	1	2	2	2	4.99732e+06	133.36	8.77	1	5	5	5	1.27815e+07	627	70.6856	8.55811
Q15007	WTAP	Pre-mRNA-splicing regulator WTAP OS=Homo sapiens GN=WTAP PE=1 SV=2 - [FL2D_HUMAN]	60.08	6.06	2	2	2	2	2.73484e+07	283.238	13.89	2	5	5	6	2.75897e+07	396	44.2167	5.18604
Q9P258	RCC2	Protein RCC2 OS=Homo sapiens GN=RCC2 PE=1 SV=2 - [RCC2_HUMAN]	30.95	7.66	1	2	2	2	940059	68.7546	11.49	1	4	4	4	1.55473e+07	522	56.0492	8.77783
Q9NVN8	GNL3L	Guanine nucleotide-binding protein-like 3-like protein OS=Homo sapiens GN=GNL3L PE=1 SV=1 - [GNL3L_HUMAN]	31.5	4.12	1	2	2	2		174.941	9.11	1	4	5	5	6.86121e+06	582	65.5316	8.44092
P55036	PSMD4	26S proteasome non-ATPase regulatory subunit 4 OS=Homo sapiens GN=PSMD4 PE=1 SV=1 - [PSMD4_HUMAN]	115.553	6.1	6	2	2	2	7.63926e+06	68.81	10.34	4	4	4	4	9.64411e+06	377	40.7112	4.79248
P46777	RPL5	60S ribosomal protein L5 OS=Homo sapiens GN=RPL5 PE=1 SV=3 - [RL5_HUMAN]	21	8.42	1	2	2	2	3.80485e+06	53.8953	12.12	2	4	4	4	9.08116e+06	297	34.3407	9.71533
P38646	HSPA9	Stress-70 protein, mitochondrial OS=Homo sapiens GN=HSPA9 PE=1 SV=2 - [GRP75_HUMAN]	105.562	3.83	3	2	2	2	6715558	45.4	7.22	3	4	4	4	4.67729e+06	679	73.6348	6.16357
O00567	NOP56	Nucleolar protein 56 OS=Homo sapiens GN=NOP56 PE=1 SV=4 - [NOP56_HUMAN]	72.25	3.7	4	2	2	2	5.57956e+06	97.1525	6.57	4	4	4	4	1.51496e+07	594	66.0087	9.18799
O00425	IGF2BP3	Insulin-like growth factor 2 mRNA-binding protein 3 OS=Homo sapiens GN=IGF2BP3 PE=1 SV=2 - [IF2B3_HUMAN]	105.549	3.11	1	2	2	2	3.83685e+06	149.177	8.98	4	4	4	4	2.11509e+07	579	63.6656	8.86572
Q9P2I0	CPSF2	Cleavage and polyadenylation specificity factor subunit 2 OS=Homo sapiens GN=CPSF2 PE=1 SV=2 - [CPSF2_HUMAN]	22.53	2.94	1	2	2	2	7.17032e+06	49.2667	3.32	1	3	3	3	6.09717e+06	782	88.4307	5.10986
Q9H089	LSG1	Large subunit GTPase 1 homolog OS=Homo sapiens GN=LSG1 PE=1 SV=2 - [LSG1_HUMAN]	40.87	3.04	2	2	2	2	3.20545e+06	81.8466	4.26	2	3	3	3	5.24752e+06	658	75.1784	6.37939
Q9BYD6	MRPL1	39S ribosomal protein L1, mitochondrial OS=Homo sapiens GN=MRPL1 PE=1 SV=2 - [RM01_HUMAN]	55.8875	5.85	2	2	2	2	5.78271e+06	63.9467	9.85	2	3	3	3	1.04224e+07	325	36.8854	8.77783
Q9BQ67	GRWD1	Glutamate-rich WD repeat-containing protein 1 OS=Homo sapiens GN=GRWD1 PE=1 SV=1 - [GRWD1_HUMAN]	37.99	6.95	2	2	2	2	2.3088e+06	21.9468	6.5	1	3	3	3	1.14486e+07	446	49.3882	4.91943
Q8IV48	ERI1	3'-5' exoribonuclease 1 OS=Homo sapiens GN=ERI1 PE=1 SV=3 - [ERI1_HUMAN]	31.26	6.02	2	2	2	2	4.37323e+06	63.48	8.6	2	3	3	3	9.14386e+06	349	40.0382	6.69775
Q68D10	SPTY2D1	Protein SPT2 homolog OS=Homo sapiens GN=SPTY2D1 PE=1 SV=3 - [SPT2_HUMAN]	34.6295	5.69	1	2	2	2	19053174	60.9312	7.3	1	3	3	3	1.26245e+07	685	75.5525	9.78857
Q5JW28	STAU1	Double-stranded RNA-binding protein Staufen homolog 1 (Fragment) OS=Homo sapiens GN=STAU1 PE=1 SV=1 - [Q5JW28_HUMAN]	120.632	11.56	5	2	2	2	8.92282e+06	110.28	17.09	5	3	3	3	1.34339e+07	199	22.4611	9.94971
Q07666	KHDRBS1	KH domain-containing, RNA-binding, signal transduction-associated protein 1 OS=Homo sapiens GN=KHDRBS1 PE=1 SV=1 - [KHDR1_HUMAN]	39.13	5.42	1	2	2	2	1.07153e+06	75.1348	6.32	1	3	3	3	8.23062e+06	443	48.1972	8.66064
P51116	FXR2	Fragile X mental retardation syndrome-related protein 2 OS=Homo sapiens GN=FXR2 PE=1 SV=2 - [FXR2_HUMAN]	110.329	4.75	2	2	3	3	3.34103e+07	65.9821	6.69	1	3	4	4	2.2068e+07	673	74.178	6.22705
P49411	TUFM	Elongation factor Tu, mitochondrial OS=Homo sapiens GN=TUFM PE=1 SV=2 - [EFTU_HUMAN]	66.32	4.87	1	2	2	2	1.13405e+07	142.627	8.19	1	3	3	3	5.56008e+06	452	49.5102	7.60596
P49207	RPL34	60S ribosomal protein L34 OS=Homo sapiens GN=RPL34 PE=1 SV=3 - [RL34_HUMAN]	46.26	13.68	1	2	2	2	8.70325e+06	85.2212	13.68	1	3	3	3	6.1168e+07	117	13.2845	11.4731
P48047	ATP5O	ATP synthase subunit O, mitochondrial OS=Homo sapiens GN=ATP5O PE=1 SV=1 - [ATPO_HUMAN]	64.8036	9.86	3	2	2	2	2.83736e+06	30.18	15.49	3	3	3	3	4.29754e+06	213	23.2627	9.96436
P05141	SLC25A5	ADP/ATP translocase 2 OS=Homo sapiens GN=SLC25A5 PE=1 SV=7 - [ADT2_HUMAN]	118.95	9.4	1	2	3	3	2.25761e+07	70.45	10.74	1	3	3	3	8.68992e+06	298	32.8312	9.68604
H3BQZ7	HNRNPUL2-BSCL2	HCG2044799 OS=Homo sapiens GN=HNRNPUL2-BSCL2 PE=4 SV=1 - [H3BQZ7_HUMAN]	54.3505	5.23	2	2	2	2	2.61195e+06	74.1831	3.49	2	3	3	3	3.42172e+06	746	84.6392	4.93213
E5RI99	RPL30	60S ribosomal protein L30 (Fragment) OS=Homo sapiens GN=RPL30 PE=1 SV=1 - [E5RI99_HUMAN]	127.79	20.18	3	2	2	3	1.7999e+06	104.02	34.21	3	3	3	3	5.01795e+07	114	12.6476	9.5542
B4DY09	ILF2	Interleukin enhancer-binding factor 2 OS=Homo sapiens GN=ILF2 PE=1 SV=1 - [B4DY09_HUMAN]	92.53	6.25	2	2	2	2	1.53329e+07	117.936	9.09	2	3	3	3	1.17929e+07	352	38.8862	4.94482
A0A0C4DG98	THOC2	THO complex subunit 2 OS=Homo sapiens GN=THOC2 PE=1 SV=1 - [A0A0C4DG98_HUMAN]	36.34	1.35	2	2	2	2	7.23852e+06	28.979	2.23	3	3	3	3	9.35328e+06	1478	169.475	8.67529
Q9Y2X3	NOP58	Nucleolar protein 58 OS=Homo sapiens GN=NOP58 PE=1 SV=1 - [NOP58_HUMAN]	52.1435	4.35	2	2	2	2	5.65551e+06	45.83	4.35	2	2	2	2	8.68918e+06	529	59.5405	8.92432
Q9BY77	POLDIP3	Polymerase delta-interacting protein 3 OS=Homo sapiens GN=POLDIP3 PE=1 SV=2 - [PDIP3_HUMAN]	99.9758	6.41	6	2	2	2	7.21697e+06	49.85	6.41	6	2	2	2	8.47226e+06	421	46.0605	9.99365
Q9BXS6	NUSAP1	Nucleolar and spindle-associated protein 1 OS=Homo sapiens GN=NUSAP1 PE=1 SV=1 - [NUSAP_HUMAN]	81.5425	4.54	3	2	2	2	6.0573e+06	35.46	5.22	2	2	2	2	3.97162e+06	441	49.4219	9.90576
Q9BUQ8	DDX23	Probable ATP-dependent RNA helicase DDX23 OS=Homo sapiens GN=DDX23 PE=1 SV=3 - [DDX23_HUMAN]	40.9322	2.44	2	2	2	2	3.17679e+06	24.0888	2.68	2	2	2	2	2.18858e+06	820	95.5239	9.5542
Q96QC0	PPP1R10	Serine/threonine-protein phosphatase 1 regulatory subunit 10 OS=Homo sapiens GN=PPP1R10 PE=1 SV=1 - [PP1RA_HUMAN]	41.55	1.91	1	2	2	2	2.06974e+06	35.67	1.81	1	2	2	2	1.01734e+06	940	98.996	9.17334
Q8N5U6	RNF10	RING finger protein 10 OS=Homo sapiens GN=RNF10 PE=1 SV=2 - [RNF10_HUMAN]	56.6	2.84	4	2	2	2	3.24938e+06	82.77	2.84	4	2	2	2	8.21268e+06	811	89.8707	6.91748
Q14247	CTTN	Src substrate cortactin OS=Homo sapiens GN=CTTN PE=1 SV=2 - [SRC8_HUMAN]	68.8474	5.45	1	2	2	2	4.38676e+06	29.29	4.18	1	2	2	2	3.22928e+06	550	61.5485	5.40186
Q08J23	NSUN2	tRNA (cytosine(34)-C(5))-methyltransferase OS=Homo sapiens GN=NSUN2 PE=1 SV=2 - [NSUN2_HUMAN]	37.63	3	1	2	2	2	1.59428e+06	38.36	2.74	1	2	2	2	1.00505e+07	767	86.4158	6.771
P63010	AP2B1	AP-2 complex subunit beta OS=Homo sapiens GN=AP2B1 PE=1 SV=1 - [AP2B1_HUMAN]	37.67	2.24	8	2	2	2	8.05976e+06	38.4908	1.92	8	2	2	2	5.75388e+06	937	104.486	5.37646
P62269	RPS18	40S ribosomal protein S18 OS=Homo sapiens GN=RPS18 PE=1 SV=3 - [RS18_HUMAN]	84.0965	13.16	1	2	2	3	1.85444e+07	76.9	11.18	2	2	2	2	1.77984e+07	152	17.7079	10.9897
P55884	EIF3B	Eukaryotic translation initiation factor 3 subunit B OS=Homo sapiens GN=EIF3B PE=1 SV=3 - [EIF3B_HUMAN]	92.2889	2.83	3	2	2	2	6.56102e+06	69.3981	2.83	2	2	2	2	5.12559e+06	814	92.4238	4.99561
P52756	RBM5	RNA-binding protein 5 OS=Homo sapiens GN=RBM5 PE=1 SV=2 - [RBM5_HUMAN]	59.6085	2.94	3	2	2	2	1.48988e+06	54.302	4.17	3	2	3	3	6.3238e+06	815	92.097	6.27783
P51991	HNRNPA3	Heterogeneous nuclear ribonucleoprotein A3 OS=Homo sapiens GN=HNRNPA3 PE=1 SV=2 - [ROA3_HUMAN]	89.1	8.47	1	2	2	3	1.49948e+07	130.391	5.56	1	2	2	4	1.54798e+07	378	39.5706	9.01221
P26641	EEF1G	Elongation factor 1-gamma OS=Homo sapiens GN=EEF1G PE=1 SV=3 - [EF1G_HUMAN]	47.1526	4.35	1	2	2	2	3.76602e+06	74.9102	4.35	1	2	2	2	3.29738e+06	437	50.0871	6.66846
O15446	CD3EAP	DNA-directed RNA polymerase I subunit RPA34 OS=Homo sapiens GN=CD3EAP PE=1 SV=1 - [RPA34_HUMAN]	60.27	7.06	1	2	2	2	3.73684e+07	72.52	5.1	1	2	2	2	3.49298e+07	510	54.9514	8.51416
O00139	KIF2A	Kinesin-like protein KIF2A OS=Homo sapiens GN=KIF2A PE=1 SV=3 - [KIF2A_HUMAN]	73.9254	3.68	1	2	2	2	2.17079e+06	57.3087	2.69	1	2	2	2	5.26541e+06	706	79.9046	6.68311
H0YDX6	CD44	CD44 antigen (Fragment) OS=Homo sapiens GN=CD44 PE=1 SV=1 - [H0YDX6_HUMAN]	64.77	12.15	8	2	2	2		37.78	12.15	9	2	2	2	1.21823e+06	181	19.5581	4.55127
E9PEP3	RFC5	Replication factor C subunit 5 (Fragment) OS=Homo sapiens GN=RFC5 PE=1 SV=1 - [E9PEP3_HUMAN]	37.1088	18.18	4	2	2	2		43.708	20.2	4	2	2	2	3.69973e+06	99	11.258	8.71924
E7EUT5	GAPDH	Glyceraldehyde-3-phosphate dehydrogenase OS=Homo sapiens GN=GAPDH PE=1 SV=1 - [E7EUT5_HUMAN]	111.65	13.46	2	2	2	2	2.27916e+06	101.643	11.15	2	2	2	2	2.1702e+07	260	27.8531	6.94678
E7ETY4	MARK2	Non-specific serine/threonine protein kinase OS=Homo sapiens GN=MARK2 PE=1 SV=1 - [E7ETY4_HUMAN]	64.11	4.58	3	2	2	2	1.02756e+07	43.21	4.29	19	2	2	2	1.43663e+07	699	78.4042	9.53955
E7EQR4	EZR	Ezrin OS=Homo sapiens GN=EZR PE=1 SV=3 - [E7EQR4_HUMAN]	65.48	3.92	4	2	2	2	1.79737e+06	39.7099	3.07	4	2	2	2	1.18132e+07	586	69.3287	6.16357
D6RF44	HNRNPD	Heterogeneous nuclear ribonucleoprotein D0 (Fragment) OS=Homo sapiens GN=HNRNPD PE=1 SV=8 - [D6RF44_HUMAN]	45.8296	21.62	13	2	2	2	8.72921e+06	70.94	33.33	9	2	3	4	1.76815e+07	111	12.5455	8.57275
B1ANR0	PABPC4	Polyadenylate-binding protein OS=Homo sapiens GN=PABPC4 PE=1 SV=1 - [B1ANR0_HUMAN]	104.903	5.53	10	2	3	3	7.7927e+06	209.958	7.15	11	2	4	6	2.4517e+07	615	67.9279	9.45166
A0A087WTS8	HSPA4	Heat shock 70 kDa protein 4 OS=Homo sapiens GN=HSPA4 PE=1 SV=1 - [A0A087WTS8_HUMAN]	46.8164	5.26	3	2	2	2		28.25	5.68	3	2	2	2	3.0298e+06	475	52.566	8.29443
Q9NX58	LYAR	Cell growth-regulating nucleolar protein OS=Homo sapiens GN=LYAR PE=1 SV=2 - [LYAR_HUMAN]	100.31	6.33	2	2	2	2	1.33438e+07	0	3.43	1	1	1	1	1.13847e+07	379	43.5879	9.53955
Q99848	EBNA1BP2	Probable rRNA-processing protein EBP2 OS=Homo sapiens GN=EBNA1BP2 PE=1 SV=2 - [EBP2_HUMAN]	51.0545	8.17	2	2	2	2	2.11121e+07	45.59	3.27	2	1	1	1	2.177e+07	306	34.8304	10.0962
Q92804	TAF15	TATA-binding protein-associated factor 2N OS=Homo sapiens GN=TAF15 PE=1 SV=1 - [RBP56_HUMAN]	39.94	10.64	3	2	2	2	2.90243e+06	65.6886	8.45	4	1	2	2	2.35642e+08	592	61.7931	8.01611
Q8NC51	SERBP1	Plasminogen activator inhibitor 1 RNA-binding protein OS=Homo sapiens GN=SERBP1 PE=1 SV=2 - [PAIRB_HUMAN]	52.75	5.39	1	2	2	2	7.46991e+06	55.66	1.96	1	1	1	1	1.84855e+07	408	44.9385	8.646
Q15208	STK38	Serine/threonine-protein kinase 38 OS=Homo sapiens GN=STK38 PE=1 SV=1 - [STK38_HUMAN]	30.38	6.02	4	2	2	2	1.26095e+06	0	2.15	1	1	1	1	3517496	465	54.1554	7.15186
Q09161	NCBP1	Nuclear cap-binding protein subunit 1 OS=Homo sapiens GN=NCBP1 PE=1 SV=1 - [NCBP1_HUMAN]	26.44	2.66	1	2	2	2		26.5	1.39	1	1	1	1	4.16347e+06	790	91.7805	6.43018
Q03701	CEBPZ	CCAAT/enhancer-binding protein zeta OS=Homo sapiens GN=CEBPZ PE=1 SV=3 - [CEBPZ_HUMAN]	45.2024	1.8	2	2	2	2	800680	39.3	1.04	1	1	1	1	1.50968e+06	1054	120.898	5.93506
P62979	RPS27A	Ubiquitin-40S ribosomal protein S27a OS=Homo sapiens GN=RPS27A PE=1 SV=2 - [RS27A_HUMAN]	89.356	17.95	19	2	2	3	3.05196e+07	61.4938	12.18	1	1	1	2	5.05375e+07	156	17.9535	9.64209
P52597	HNRNPF	Heterogeneous nuclear ribonucleoprotein F OS=Homo sapiens GN=HNRNPF PE=1 SV=3 - [HNRPF_HUMAN]	58.4334	4.82	2	2	2	2	8.00477e+06	22.02	4.34	1	1	2	2	3.53274e+06	415	45.6429	5.57959
P19525	EIF2AK2	Interferon-induced, double-stranded RNA-activated protein kinase OS=Homo sapiens GN=EIF2AK2 PE=1 SV=2 - [E2AK2_HUMAN]	69.5483	4.72	1	2	2	2	1.39394e+06	77.72	2	1	1	1	1	1.99123e+07	551	62.0556	8.39697
O60870	KIN	DNA/RNA-binding protein KIN17 OS=Homo sapiens GN=KIN PE=1 SV=2 - [KIN17_HUMAN]	25.57	6.11	2	2	2	2	904689	29.19	3.05	1	1	1	1	4.64772e+06	393	45.3454	8.95361
J3QT54	CPSF7	Cleavage and polyadenylation-specificity factor subunit 7 (Fragment) OS=Homo sapiens GN=CPSF7 PE=1 SV=8 - [J3QT54_HUMAN]	42.81	11.27	5	2	2	2		39.66	5.39	5	1	1	1	2.2116e+06	204	22.6063	4.99561
J3KSR8	SRSF1	Serine/arginine-rich-splicing factor 1 (Fragment) OS=Homo sapiens GN=SRSF1 PE=1 SV=1 - [J3KSR8_HUMAN]	63.21	15.38	3	2	2	2	3.64229e+06	46.37	8.39	3	1	1	1	3.98771e+06	143	16.4403	11.4438
J3KQ96	TCOF1	Treacle protein (Fragment) OS=Homo sapiens GN=TCOF1 PE=1 SV=1 - [J3KQ96_HUMAN]	73.8457	1.7	3	2	2	2	7.00407e+06	69.93	0.71	3	1	1	1	9.44463e+06	1414	144.04	8.29443
G3XAG1	ZNF512	Zinc finger protein 512 OS=Homo sapiens GN=ZNF512 PE=1 SV=1 - [G3XAG1_HUMAN]	51.97	4.24	2	2	2	2	3.81389e+06	38.6	2.47	2	1	1	1	6.20742e+06	566	64.5541	9.75928
F8WJN3	CPSF6	Cleavage and polyadenylation-specificity factor subunit 6 OS=Homo sapiens GN=CPSF6 PE=1 SV=1 - [F8WJN3_HUMAN]	78.1101	5.65	3	2	2	2	1.13669e+07	44.11	2.93	2	1	1	1	6.85923e+06	478	52.2378	6.43018
C9J2P9	CBLL1	E3 ubiquitin-protein ligase Hakai (Fragment) OS=Homo sapiens GN=CBLL1 PE=1 SV=8 - [C9J2P9_HUMAN]	45.31	10.25	2	2	2	2	9.39866e+06	27.16	4.04	2	1	1	1	8.98024e+06	322	36.2777	7.40088
B4DJV5	PWP1	Periodic tryptophan protein 1 homolog OS=Homo sapiens GN=PWP1 PE=1 SV=1 - [B4DJV5_HUMAN]	73.2947	7.29	2	2	2	2	3.04107e+06	30.25	2.51	2	1	1	1	1.03229e+07	439	49.0078	4.77979
B1AK87	CAPZB	Capping protein (Actin filament) muscle Z-line, beta, isoform CRA_a OS=Homo sapiens GN=CAPZB PE=1 SV=1 - [B1AK87_HUMAN]	51.42	7.31	4	2	2	2		0	3.85	3	1	1	1	4342073	260	29.2768	6.91748
Q7Z2W4	ZC3HAV1	Zinc finger CCCH-type antiviral protein 1 OS=Homo sapiens GN=ZC3HAV1 PE=1 SV=3 - [ZCCHV_HUMAN]	33.87	1.66	2	1	1	1	7.62399e+06	103.31	6.1	5	5	5	5	1.08448e+07	902	101.367	8.39697
P62805	HIST1H4A	Histone H4 OS=Homo sapiens GN=HIST1H4A PE=1 SV=2 - [H4_HUMAN]	89.7	9.71	1	1	1	1	32770496	121.625	50.49	1	5	5	5	1.35977e+07	103	11.3604	11.356
P55265	ADAR	Double-stranded RNA-specific adenosine deaminase OS=Homo sapiens GN=ADAR PE=1 SV=4 - [DSRAD_HUMAN]	0	1.22	1	1	1	1	2.59972e+06	104.852	6.2	2	5	5	5	1.2318e+07	1226	135.981	8.646
O60293	ZFC3H1	Zinc finger C3H1 domain-containing protein OS=Homo sapiens GN=ZFC3H1 PE=1 SV=3 - [ZC3H1_HUMAN]	45.47	0.4	1	1	1	1	4.02311e+06	94.3553	1.91	1	4	4	4	3.44078e+06	1989	226.214	8.1333
J3KR24	IARS	Isoleucine--tRNA ligase, cytoplasmic OS=Homo sapiens GN=IARS PE=1 SV=1 - [J3KR24_HUMAN]	25.63	0.69	3	1	1	1	449810	122.017	3.3	3	4	4	4	4.10692e+06	1152	131.68	6.11279
G3V3B0	ACIN1	Apoptotic chromatin condensation inducer in the nucleus OS=Homo sapiens GN=ACIN1 PE=1 SV=1 - [G3V3B0_HUMAN]	0	1.55	4	1	1	1	1.39137e+07	48.24	9.79	4	4	4	4	6.77833e+06	582	67.4545	7.59131
A0A0B4J2E5	LOC102724159	Protein LOC102724159 OS=Homo sapiens GN=LOC102724159 PE=1 SV=1 - [A0A0B4J2E5_HUMAN]	74.28	1.2	2	1	1	1		77.0156	4.57	3	4	4	4	4.95716e+06	919	102.386	6.20166
Q9H0D6	XRN2	5'-3' exoribonuclease 2 OS=Homo sapiens GN=XRN2 PE=1 SV=1 - [XRN2_HUMAN]	21.99	1.05	1	1	1	1		89.74	3.79	1	3	3	3	1.04083e+07	950	108.513	7.47412
P78362	SRPK2	SRSF protein kinase 2 OS=Homo sapiens GN=SRPK2 PE=1 SV=3 - [SRPK2_HUMAN]	83.6896	2.47	1	1	2	2	9.9766e+06	99.7752	7.85	3	3	4	4	1.17027e+07	688	77.4782	4.97021
J3KT73	RPL38	60S ribosomal protein L38 OS=Homo sapiens GN=RPL38 PE=1 SV=1 - [J3KT73_HUMAN]	58.77	18.75	3	1	1	1		97.5852	39.06	4	3	3	3	9.3712e+06	64	7.56027	9.99365
C9J9K3	RPSA	40S ribosomal protein SA (Fragment) OS=Homo sapiens GN=RPSA PE=1 SV=8 - [C9J9K3_HUMAN]	52.35	3.04	3	1	1	1	5.91385e+06	50.74	13.31	4	3	3	3	9.62264e+06	263	29.386	5.24951
Q9Y383	LUC7L2	Putative RNA-binding protein Luc7-like 2 OS=Homo sapiens GN=LUC7L2 PE=1 SV=2 - [LC7L2_HUMAN]	59.41	2.04	2	1	1	1	7.37528e+06	74.8629	4.85	4	2	2	2	2.58312e+06	392	46.4856	10.0083
Q9UQ80	PA2G4	Proliferation-associated protein 2G4 OS=Homo sapiens GN=PA2G4 PE=1 SV=3 - [PA2G4_HUMAN]	26.11	2.28	1	1	1	1	7.51648e+06	34.1173	5.33	1	2	2	2	1.10487e+07	394	43.7592	6.55127
Q9UNX4	WDR3	WD repeat-containing protein 3 OS=Homo sapiens GN=WDR3 PE=1 SV=1 - [WDR3_HUMAN]	31.21	1.17	1	1	1	1	1.18072e+06	60.29	2.55	1	2	2	2	4.91296e+06	943	106.032	6.63916
Q9H7E9	C8orf33	UPF0488 protein C8orf33 OS=Homo sapiens GN=C8orf33 PE=1 SV=1 - [CH033_HUMAN]	66.41	6.99	1	1	1	1	1.81591e+07	71.4721	11.79	1	2	2	2	6.43128e+06	229	24.9769	9.94971
Q9BQA1	WDR77	Methylosome protein 50 OS=Homo sapiens GN=WDR77 PE=1 SV=1 - [MEP50_HUMAN]	27.91	3.51	1	1	1	1	4.20575e+06	49.3725	6.43	2	2	2	2	8.1814e+06	342	36.7011	5.17334
Q8WVM0	TFB1M	Dimethyladenosine transferase 1, mitochondrial OS=Homo sapiens GN=TFB1M PE=1 SV=1 - [TFB1M_HUMAN]	48.55	2.6	1	1	1	1	3.24355e+06	43.41	7.23	1	2	2	2	3.16923e+06	346	39.518	9.26123
Q8N9T8	KRI1	Protein KRI1 homolog OS=Homo sapiens GN=KRI1 PE=1 SV=3 - [KRI1_HUMAN]	31.59	1.28	1	1	1	1	2.58156e+06	36.6923	3.41	1	2	2	2	1.25647e+07	703	82.5475	5.13525
Q13247	SRSF6	Serine/arginine-rich splicing factor 6 OS=Homo sapiens GN=SRSF6 PE=1 SV=2 - [SRSF6_HUMAN]	62.12	3.49	3	1	1	1	7.93238e+06	83.9236	7.56	3	2	2	2	4.10882e+06	344	39.5634	11.4292
Q13123	IK	Protein Red OS=Homo sapiens GN=IK PE=1 SV=3 - [RED_HUMAN]	25.01	1.44	1	1	1	1		55.03	3.05	1	2	2	2	5.04842e+06	557	65.5618	6.63916
Q12874	SF3A3	Splicing factor 3A subunit 3 OS=Homo sapiens GN=SF3A3 PE=1 SV=1 - [SF3A3_HUMAN]	22.16	2	1	1	1	1		26.99	5.79	1	2	2	2	9.73739e+06	501	58.8123	5.37646
P68371	TUBB4B	Tubulin beta-4B chain OS=Homo sapiens GN=TUBB4B PE=1 SV=1 - [TBB4B_HUMAN]	301.852	22.7	17	1	9	14	5.03385e+07	50.0008	8.76	4	2	3	3	1.45096e+07	445	49.799	4.89404
P24928	POLR2A	DNA-directed RNA polymerase II subunit RPB1 OS=Homo sapiens GN=POLR2A PE=1 SV=2 - [RPB1_HUMAN]	63.79	0.51	2	1	1	1	5158015	64.29	1.02	2	2	2	2	2.82008e+06	1970	217.039	7.37158
O94906	PRPF6	Pre-mRNA-processing factor 6 OS=Homo sapiens GN=PRPF6 PE=1 SV=1 - [PRP6_HUMAN]	40.36	1.17	1	1	1	1		35.28	2.44	1	2	2	2	6081111	941	106.858	8.25049
O60264	SMARCA5	SWI/SNF-related matrix-associated actin-dependent regulator of chromatin subfamily A member 5 OS=Homo sapiens GN=SMARCA5 PE=1 SV=1 - [SMCA5_HUMAN]	26.5	0.95	1	1	1	1	3517710	61.97	1.81	1	2	2	2	5.61485e+06	1052	121.828	8.08936
O43896	KIF1C	Kinesin-like protein KIF1C OS=Homo sapiens GN=KIF1C PE=1 SV=3 - [KIF1C_HUMAN]	35.68	1.09	1	1	1	1		38.09	2.18	1	2	2	2	4.71139e+06	1103	122.87	6.90283
O43818	RRP9	U3 small nucleolar RNA-interacting protein 2 OS=Homo sapiens GN=RRP9 PE=1 SV=1 - [U3IP2_HUMAN]	37.98	1.47	1	1	1	1		65.8779	3.58	1	2	2	2	4.77224e+06	475	51.8085	7.85498
O14617	AP3D1	AP-3 complex subunit delta-1 OS=Homo sapiens GN=AP3D1 PE=1 SV=1 - [AP3D1_HUMAN]	33.74	0.78	1	1	1	1		82.82	1.73	1	2	2	2	5.45142e+06	1153	130.076	8.48486
K7EMA7	RPL23A	60S ribosomal protein L23a OS=Homo sapiens GN=RPL23A PE=1 SV=1 - [K7EMA7_HUMAN]	89.04	18.57	6	1	1	1		98.29	34.29	6	2	2	2	2.71307e+07	70	7.91839	9.23193
J3QKZ9	EIF4A1	Eukaryotic initiation factor 4A-I (Fragment) OS=Homo sapiens GN=EIF4A1 PE=1 SV=8 - [J3QKZ9_HUMAN]	47.62	8.21	9	1	1	1		39.6403	18.66	15	2	2	2	6.71395e+06	134	14.5856	8.646
F8VVM2	SLC25A3	Phosphate carrier protein, mitochondrial OS=Homo sapiens GN=SLC25A3 PE=1 SV=1 - [F8VVM2_HUMAN]	33.77	2.47	2	1	1	1		34.27	6.17	5	2	2	2	7.29714e+06	324	36.1376	9.26123
E7ETR0	RUVBL1	RuvB-like helicase OS=Homo sapiens GN=RUVBL1 PE=1 SV=1 - [E7ETR0_HUMAN]	49.33	3.81	2	1	1	1		36.51	7.3	2	2	2	2	4.20402e+06	315	34.7601	5.75732
A0A0A0MTB8	WDR36	WD repeat-containing protein 36 OS=Homo sapiens GN=WDR36 PE=1 SV=1 - [A0A0A0MTB8_HUMAN]	29.94	1.34	2	1	1	1	6.17317e+06	30.7	2.01	2	2	2	2	2.65429e+06	895	99.3031	7.35693
A0A087WVC1	DDX50	ATP-dependent RNA helicase DDX50 OS=Homo sapiens GN=DDX50 PE=1 SV=1 - [A0A087WVC1_HUMAN]	96.0776	6.3	2	1	3	3	1.46502e+07	139.792	6.71	2	2	4	4	9.21477e+07	730	82.1762	9.62744
A0A075B6Q4		Uncharacterized protein OS=Homo sapiens PE=4 SV=2 - [A0A075B6Q4_HUMAN]	77.1	7.14	2	1	1	1	1.28333e+07	87.606	15.71	2	2	2	2	7.70188e+06	140	16.3144	4.29736
X6RLN4	LARP4	La-related protein 4 (Fragment) OS=Homo sapiens GN=LARP4 PE=1 SV=1 - [X6RLN4_HUMAN]	53.68	2.04	2	1	1	1	4.89413e+06	33.36	2.04	2	1	1	1	939416	491	54.9474	9.30518
Q9UN73	PCDHA6	Protocadherin alpha-6 OS=Homo sapiens GN=PCDHA6 PE=2 SV=1 - [PCDA6_HUMAN]	39.82	0.84	1	1	1	1	3.63513e+06	21.67	0.84	1	1	1	1	5.36126e+06	950	102.652	5.05908
Q9UMS4	PRPF19	Pre-mRNA-processing factor 19 OS=Homo sapiens GN=PRPF19 PE=1 SV=1 - [PRP19_HUMAN]	40.44	1.98	1	1	1	1	4.03457e+06	20.94	2.18	1	1	1	1	3.63132e+06	504	55.1463	6.60986
Q9NXV2	KCTD5	BTB/POZ domain-containing protein KCTD5 OS=Homo sapiens GN=KCTD5 PE=1 SV=1 - [KCTD5_HUMAN]	32.46	5.13	2	1	1	1	1.9895e+06	61.93	5.13	2	1	1	1	6.36512e+07	234	26.0761	6.23975
Q9NWT1	PAK1IP1	p21-activated protein kinase-interacting protein 1 OS=Homo sapiens GN=PAK1IP1 PE=1 SV=2 - [PK1IP_HUMAN]	67.83	2.3	1	1	1	1	4.34762e+06	67.19	2.3	1	1	1	1	8.51676e+06	392	43.9359	8.90967
Q9H7N4	SCAF1	Splicing factor, arginine/serine-rich 19 OS=Homo sapiens GN=SCAF1 PE=1 SV=3 - [SFR19_HUMAN]	77.89	0.99	1	1	1	1	1.03066e+07	48.91	0.99	1	1	1	1	7.238e+06	1312	139.186	9.24658
Q9C0J8	WDR33	pre-mRNA 3' end processing protein WDR33 OS=Homo sapiens GN=WDR33 PE=1 SV=2 - [WDR33_HUMAN]	41.83	0.75	1	1	1	1		42.56	0.75	1	1	1	1	4.58375e+06	1336	145.799	9.17334
Q9BYK8	HELZ2	Helicase with zinc finger domain 2 OS=Homo sapiens GN=HELZ2 PE=1 SV=6 - [HELZ2_HUMAN]	32.62	0.53	1	1	1	1	818807	32.76	0.38	1	1	1	1	990977	2649	294.465	7.48877
Q9BRD0	BUD13	BUD13 homolog OS=Homo sapiens GN=BUD13 PE=1 SV=1 - [BUD13_HUMAN]	27.5	1.62	1	1	1	1		31.14	1.62	1	1	1	1		619	70.4783	9.86182
Q96EY1	DNAJA3	DnaJ homolog subfamily A member 3, mitochondrial OS=Homo sapiens GN=DNAJA3 PE=1 SV=2 - [DNJA3_HUMAN]	34.34	3.54	1	1	1	1		32.2	2.5	1	1	1	1	2.36258e+06	480	52.4555	9.26123
Q8IX18	DHX40	Probable ATP-dependent RNA helicase DHX40 OS=Homo sapiens GN=DHX40 PE=1 SV=2 - [DHX40_HUMAN]	33.94	1.28	1	1	1	1	1.35975e+06	32.83	1.28	1	1	1	1	1.10547e+06	779	88.5038	8.646
Q7Z7H8	MRPL10	39S ribosomal protein L10, mitochondrial OS=Homo sapiens GN=MRPL10 PE=1 SV=3 - [RM10_HUMAN]	53.53	3.83	1	1	1	1	5455989	39.1	3.83	1	1	1	1	4.33376e+06	261	29.2637	9.5835
Q5VXN0	RPF2	Ribosome production factor 2 homolog (Fragment) OS=Homo sapiens GN=RPF2 PE=1 SV=1 - [Q5VXN0_HUMAN]	39.41	3.74	2	1	1	1	537909	34.73	3.74	2	1	1	1	6.36123e+06	214	24.589	9.5542
Q5JUV4	NT5C2	Cytosolic purine 5'-nucleotidase (Fragment) OS=Homo sapiens GN=NT5C2 PE=1 SV=1 - [Q5JUV4_HUMAN]	39.72	3.77	2	1	1	1	1.95006e+06	47.86	3.77	2	1	1	1	7.95578e+06	265	30.8764	7.32764
Q5JP53	TUBB	Tubulin beta chain OS=Homo sapiens GN=TUBB PE=1 SV=1 - [Q5JP53_HUMAN]	282.672	23.71	18	1	9	14	5.26801e+07	93.9008	5.63	5	1	2	2	2.7891e+07	426	47.736	4.80518
Q5F1R6	DNAJC21	DnaJ homolog subfamily C member 21 OS=Homo sapiens GN=DNAJC21 PE=1 SV=2 - [DJC21_HUMAN]	88.09	2.45	1	1	1	1		50.42	2.45	1	1	1	1		531	61.9893	5.46533
Q15427	SF3B4	Splicing factor 3B subunit 4 OS=Homo sapiens GN=SF3B4 PE=1 SV=1 - [SF3B4_HUMAN]	116.81	3.3	1	1	1	1	2.33153e+07	90.89	3.3	1	1	1	1	9.1982e+06	424	44.3571	8.55811
Q14258	TRIM25	E3 ubiquitin/ISG15 ligase TRIM25 OS=Homo sapiens GN=TRIM25 PE=1 SV=2 - [TRI25_HUMAN]	41.33	1.9	1	1	1	1	1.45594e+06	32.79	1.9	1	1	1	1	2.08146e+06	630	70.9277	8.08936
Q14137	BOP1	Ribosome biogenesis protein BOP1 OS=Homo sapiens GN=BOP1 PE=1 SV=2 - [BOP1_HUMAN]	24.78	1.47	1	1	1	1	2.90163e+06	60.07	1.47	1	1	1	1	6.14348e+06	746	83.5772	6.18896
Q00577	PURA	Transcriptional activator protein Pur-alpha OS=Homo sapiens GN=PURA PE=1 SV=2 - [PURA_HUMAN]	34.47	2.8	1	1	1	1	750984	58.1	2.8	1	1	1	1	6.35827e+06	322	34.8894	6.44287
P56182	RRP1	Ribosomal RNA processing protein 1 homolog A OS=Homo sapiens GN=RRP1 PE=1 SV=1 - [RRP1_HUMAN]	75.66	2.82	1	1	1	1	1.07264e+07	79.14	2.82	1	1	1	1	7.54123e+06	461	52.8066	9.33447
P38919	EIF4A3	Eukaryotic initiation factor 4A-III OS=Homo sapiens GN=EIF4A3 PE=1 SV=4 - [IF4A3_HUMAN]	38.16	2.68	1	1	1	1	5296855	30.41	2.68	1	1	1	1	4.24095e+06	411	46.8412	6.72705
P35637	FUS	RNA-binding protein FUS OS=Homo sapiens GN=FUS PE=1 SV=1 - [FUS_HUMAN]	33.36	3.04	2	1	1	1	9.81586e+07	45.1	3.04	3	1	2	2	2.62293e+08	526	53.3938	9.36377
P35573	AGL	Glycogen debranching enzyme OS=Homo sapiens GN=AGL PE=1 SV=3 - [GDE_HUMAN]	45.01	0.78	1	1	1	1		35.12	0.65	1	1	1	1	1.82805e+06	1532	174.652	6.75635
P0DMV9	HSPA1B	Heat shock 70 kDa protein 1B OS=Homo sapiens GN=HSPA1B PE=1 SV=1 - [HS71B_HUMAN]	104.59	5.15	7	1	3	3	1.48057e+07	45.1	3.12	7	1	2	2	8.09195e+06	641	70.009	5.65576
P08621	SNRNP70	U1 small nuclear ribonucleoprotein 70 kDa OS=Homo sapiens GN=SNRNP70 PE=1 SV=2 - [RU17_HUMAN]	57.12	4.12	1	1	1	1	4.75317e+06	52.76	4.12	1	1	1	1	5.17279e+06	437	51.5258	9.93506
P06702	S100A9	Protein S100-A9 OS=Homo sapiens GN=S100A9 PE=1 SV=1 - [S10A9_HUMAN]	36.13	6.14	1	1	1	1	5.56985e+06	33.36	6.14	1	1	1	1	3.94946e+06	114	13.2335	6.12549
P05109	S100A8	Protein S100-A8 OS=Homo sapiens GN=S100A8 PE=1 SV=1 - [S10A8_HUMAN]	76.31	11.83	1	1	1	1	2.69104e+07	33.03	11.83	1	1	1	1	5.89574e+06	93	10.8276	7.03467
O15235	MRPS12	28S ribosomal protein S12, mitochondrial OS=Homo sapiens GN=MRPS12 PE=1 SV=1 - [RT12_HUMAN]	33.62	6.52	1	1	1	1	1.31089e+07	52.14	6.52	1	1	1	1	1.60206e+07	138	15.163	10.2866
O14646	CHD1	Chromodomain-helicase-DNA-binding protein 1 OS=Homo sapiens GN=CHD1 PE=1 SV=2 - [CHD1_HUMAN]	32.22	1.11	7	1	2	2	2.28297e+06	19.37	0.82	1	1	1	1		1710	196.567	7.13721
K7ENW7	DNMT1	DNA (cytosine-5)-methyltransferase 1 (Fragment) OS=Homo sapiens GN=DNMT1 PE=1 SV=1 - [K7ENW7_HUMAN]	0	2.83	2	1	1	1		0	2.83	2	1	1	1	2.24847e+06	389	43.3599	9.80322
K7EMY3	CHD5	Chromodomain-helicase-DNA-binding protein 5 (Fragment) OS=Homo sapiens GN=CHD5 PE=1 SV=1 - [K7EMY3_HUMAN]	46.13	1.79	5	1	1	1	5.69284e+06	24.95	1.79	5	1	1	1		1060	120.903	6.26514
K7EJT5	RPL22	60S ribosomal protein L22 (Fragment) OS=Homo sapiens GN=RPL22 PE=1 SV=1 - [K7EJT5_HUMAN]	77.82	27.66	7	1	1	1	8.28907e+07	75.4	27.66	7	1	1	1	1.22705e+08	47	5.07968	9.42236
J3QRV5	LLGL2	Lethal(2) giant larvae protein homolog 2 OS=Homo sapiens GN=LLGL2 PE=1 SV=1 - [J3QRV5_HUMAN]	39.65	1.08	2	1	1	1		27.03	1.08	2	1	1	1	1.48081e+06	1019	113.306	7.51807
H3BUL5	CLK3	Dual-specificity protein kinase CLK3 (Fragment) OS=Homo sapiens GN=CLK3 PE=1 SV=1 - [H3BUL5_HUMAN]	30.01	3.57	4	1	1	1		0	6.25	4	1	1	1	4.70277e+06	224	27.0328	10.4185
H3BS87	TCF25	Transcription factor 25 (Fragment) OS=Homo sapiens GN=TCF25 PE=1 SV=1 - [H3BS87_HUMAN]	51.54	10.96	6	1	1	1	1.01248e+07	63.15	10.96	6	1	1	1	9.28281e+06	146	15.753	9.15869
H0YLR3	SNRPA1	U2 small nuclear ribonucleoprotein A' (Fragment) OS=Homo sapiens GN=SNRPA1 PE=1 SV=1 - [H0YLR3_HUMAN]	39.02	12.36	3	1	1	1	5.83271e+06	22.6	12.36	3	1	1	1	6.88142e+06	89	9.47188	8.47021
H0YIB4	SRSF9	Serine/arginine-rich-splicing factor 9 (Fragment) OS=Homo sapiens GN=SRSF9 PE=1 SV=8 - [H0YIB4_HUMAN]	74.98	10.09	3	1	1	1		33.2	10.09	3	1	1	1	3.60875e+06	109	12.7163	5.37646
H0YEB8	RNPC3	RNA-binding protein 40 (Fragment) OS=Homo sapiens GN=RNPC3 PE=1 SV=1 - [H0YEB8_HUMAN]	24.13	5.49	2	1	1	1		30.15	5.49	2	1	1	1	1.97491e+06	182	21.3199	8.39697
H0YBU8	MRPL43	39S ribosomal protein L43, mitochondrial (Fragment) OS=Homo sapiens GN=MRPL43 PE=1 SV=1 - [H0YBU8_HUMAN]	51	7.43	4	1	1	1		21.69	7.43	4	1	1	1	3.42435e+06	148	16.6666	6.78564
H0Y9R3	WDR26	WD repeat-containing protein 26 (Fragment) OS=Homo sapiens GN=WDR26 PE=1 SV=1 - [H0Y9R3_HUMAN]	42.99	3.39	2	1	1	1	1.99895e+06	23.32	3.39	2	1	1	1	1.89814e+06	295	33.224	5.36377
H0Y5Y2	IVNS1ABP	Influenza virus NS1A-binding protein (Fragment) OS=Homo sapiens GN=IVNS1ABP PE=1 SV=1 - [H0Y5Y2_HUMAN]	48.27	5.98	2	1	1	1	2.5458e+06	49.04	5.98	2	1	1	1		117	13.5529	4.81787
G5E9R3	RPL37A	60S ribosomal protein L37a OS=Homo sapiens GN=RPL37A PE=1 SV=1 - [G5E9R3_HUMAN]	30.85	13.79	8	1	1	1	1.65476e+06	52.55	13.79	8	1	1	1	8.26166e+06	58	6.56355	10.4478
F8VRR3	METAP2	Methionine aminopeptidase 2 OS=Homo sapiens GN=METAP2 PE=1 SV=1 - [F8VRR3_HUMAN]	22.79	2.26	3	1	1	1	5.1411e+06	28.79	2.26	3	1	1	1	4.0235e+06	442	48.8453	7.03467
F6RFD5	DSTN	Destrin OS=Homo sapiens GN=DSTN PE=1 SV=1 - [F6RFD5_HUMAN]	70.84	8.15	2	1	1	1	6.42682e+06	64.28	8.15	2	1	1	1	2.45902e+06	135	15.3869	8.5874
F6QMI7	DST	Dystonin OS=Homo sapiens GN=DST PE=1 SV=2 - [F6QMI7_HUMAN]	0	0.16	1	1	1	1		0	0.23	1	1	1	1		5537	633.274	5.75732
E9PLJ3	CFL1	Cofilin-1 (Fragment) OS=Homo sapiens GN=CFL1 PE=1 SV=1 - [E9PLJ3_HUMAN]	62.84	13.92	7	1	1	1	8.31221e+07	37.14	13.92	7	1	1	1	28502660	79	9.08474	8.38232
E9PBL0	HERC5	E3 ISG15--protein ligase HERC5 OS=Homo sapiens GN=HERC5 PE=1 SV=1 - [E9PBL0_HUMAN]	32.62	1.51	2	1	1	1	266034	33.71	1.51	2	1	1	1	2.72743e+06	662	77.8193	6.39209
E7EX70	POLR1E	DNA-directed RNA polymerase I subunit RPA49 OS=Homo sapiens GN=POLR1E PE=1 SV=2 - [E7EX70_HUMAN]	70.5637	13.48	1	1	2	2	1.46162e+07	108.642	18.44	1	1	2	2	3.05499e+07	141	15.8519	9.39307
E7ENB8	ZNF525	Zinc finger protein 525 OS=Homo sapiens GN=ZNF525 PE=4 SV=1 - [E7ENB8_HUMAN]	31.42	16	175	1	1	1	7.59394e+06	35.01	16	175	1	1	1	5.89315e+06	50	5.88799	4.81787
E5RFK8	LUZP1	Leucine zipper protein 1 (Fragment) OS=Homo sapiens GN=LUZP1 PE=1 SV=1 - [E5RFK8_HUMAN]	27.97	4.4	2	1	1	1	4.67101e+06	21.87	4.4	2	1	1	1	3.66972e+06	273	32.1167	5.43994
D6RE67	TMA16	Translation machinery-associated protein 16 OS=Homo sapiens GN=TMA16 PE=1 SV=1 - [D6RE67_HUMAN]	49.72	7.95	5	1	1	1	848895	57.63	7.95	5	1	1	1	5.44577e+06	88	10.3707	10.1255
D6RC14	MRPL3	39S ribosomal protein L3, mitochondrial (Fragment) OS=Homo sapiens GN=MRPL3 PE=1 SV=1 - [D6RC14_HUMAN]	0	5.81	5	1	1	1	128580	27.6	5.81	5	1	1	1	5.25147e+06	155	17.084	10.2866
C9JXB8	RPL24	60S ribosomal protein L24 OS=Homo sapiens GN=RPL24 PE=1 SV=1 - [C9JXB8_HUMAN]	136.291	10.74	3	1	1	2	3.31876e+07	249.583	10.74	3	1	1	4	2.79185e+08	121	14.3598	11.312
C9JN15	PPIG	Peptidyl-prolyl cis-trans isomerase (Fragment) OS=Homo sapiens GN=PPIG PE=1 SV=1 - [C9JN15_HUMAN]	33.22	4.07	4	1	1	1		37.22	4.07	4	1	1	1	4.72468e+06	246	27.3927	9.31982
B8ZZQ4	PTCD3	Pentatricopeptide repeat domain-containing protein 3, mitochondrial (Fragment) OS=Homo sapiens GN=PTCD3 PE=1 SV=3 - [B8ZZQ4_HUMAN]	38.27	6.95	2	1	1	1	1.11334e+06	52.37	6.95	2	1	1	1	3.66324e+06	187	21.0621	9.71533
A0A087X0P6	IGKV2D-29	Protein IGKV2D-29 OS=Homo sapiens GN=IGKV2D-29 PE=1 SV=1 - [A0A087X0P6_HUMAN]	84.28	12.75	9	1	1	1	1.23992e+09	66.78	12.75	9	1	1	1	8.36631e+08	102	11.1846	5.93506
A0A087WUS8	CPNE3	Copine-3 (Fragment) OS=Homo sapiens GN=CPNE3 PE=1 SV=1 - [A0A087WUS8_HUMAN]	79.63	6.67	5	1	1	1	1.96017e+06	72.84	6.67	5	1	1	1	1.3621e+06	135	15.0716	5.31299
A0A087WTB6	GNAO1	Guanine nucleotide-binding protein G(o) subunit alpha OS=Homo sapiens GN=GNAO1 PE=1 SV=1 - [A0A087WTB6_HUMAN]	38.76	20.37	19	1	1	1		0	20.37	19	1	1	1		54	5.71507	8.79248
A0A024RAC6	TCEB3	Transcription elongation factor B (SIII), polypeptide 3 (110kDa, elongin A), isoform CRA_a OS=Homo sapiens GN=TCEB3 PE=1 SV=1 - [A0A024RAC6_HUMAN]	27.94	2.07	2	1	1	1	8.66559e+06	91.25	1.42	1	1	1	1	1.67286e+07	772	87.176	9.56885
P35908	KRT2	Keratin, type II cytoskeletal 2 epidermal OS=Homo sapiens GN=KRT2 PE=1 SV=2 - [K22E_HUMAN]	942.048	55.56	10	22	27	31	7.73985e+08	464.344	20.19	18	9	12	13	6.6526e+07	639	65.3932	8.00146
P13645	KRT10	Keratin, type I cytoskeletal 10 OS=Homo sapiens GN=KRT10 PE=1 SV=6 - [K1C10_HUMAN]	787.761	31.34	15	16	19	25	2.38801e+09	491.25	27.74	18	11	14	15	7.00068e+08	584	58.7917	5.21143
P04264	KRT1	Keratin, type II cytoskeletal 1 OS=Homo sapiens GN=KRT1 PE=1 SV=6 - [K2C1_HUMAN]	869.625	27.8	2	15	18	29	9.60693e+08	625.872	28.57	1	15	15	20	5.57519e+08	644	65.999	8.11865
P35527	KRT9	Keratin, type I cytoskeletal 9 OS=Homo sapiens GN=KRT9 PE=1 SV=3 - [K1C9_HUMAN]	610.45	20.87	2	14	14	20	1.34136e+08	590.543	21.51	2	13	13	19	1.54758e+08	623	62.0268	5.23682
P13647	KRT5	Keratin, type II cytoskeletal 5 OS=Homo sapiens GN=KRT5 PE=1 SV=3 - [K2C5_HUMAN]	600.886	31.53	14	12	18	22	1.04548e+08	337.333	18.64	17	8	11	11	2.18229e+07	590	62.34	7.73779
P08779	KRT16	Keratin, type I cytoskeletal 16 OS=Homo sapiens GN=KRT16 PE=1 SV=4 - [K1C16_HUMAN]	506.264	24.74	18	4	11	13	3.79109e+08	348.126	20.3	19	3	9	10	6.97669e+07	473	51.2362	5.04639
Q7Z794	KRT77	Keratin, type II cytoskeletal 1b OS=Homo sapiens GN=KRT77 PE=2 SV=3 - [K2C1B_HUMAN]	149.603	8.13	4	3	5	7	7.45084e+07	49.45	4.67	7	1	2	2	1.18944e+07	578	61.8635	5.98584
P02533	KRT14	Keratin, type I cytoskeletal 14 OS=Homo sapiens GN=KRT14 PE=1 SV=4 - [K1C14_HUMAN]	439.854	21.61	17	2	9	11	3.79109e+08	279.771	14.62	18	1	7	8	7.97204e+07	472	51.5294	5.16064
P48668	KRT6C	Keratin, type II cytoskeletal 6C OS=Homo sapiens GN=KRT6C PE=1 SV=3 - [K2C6C_HUMAN]	579.553	30.14	13	1	16	17	5.99486e+08	248.234	20.04	16	6	10	10	5.55934e+07	564	59.9883	8.00146
